# Supplementary material for: Crystal structure of propaquizafop
Source: Acta Crystallogr Sect E Struct Rep Online. 2014 Nov 19;70(Pt 12):o1266–7. doi: 10.1107/S1600536814024751 (PMC4257450; doi:10.1107/S1600536814024751)
Supplement: Supplementary file 1 [file e-70-o1266-sup1.cif]

##############################################################################
#                                                                            #
# This CIF contains the data in a paper accepted for publication in          #
# Acta Crystallographica Section E. It conforms to the requirements of       #
# Notes for Authors for Acta Crystallographica Section E, and has been       #
# peer reviewed under the auspices of the IUCr Commission on Journals.       #
#                                                                            #
# Full details of the Crystallographic Information File format               #
# are given in the paper "The Crystallographic Information File (CIF):       #
# a New Standard Archive File for Crystallography" by S. R. Hall, F. H.      #
# Allen and I. D. Brown [Acta Cryst. (1991), A47, 655-685].                  #
#                                                                            #
# The current version of the core CIF dictionary is obtainable from          #
# ftp://ftp.iucr.org/pub/cif_core.dic.                                       #
#                                                                            #
# Software is freely available for graphical display of the structure(s)     #
# in this CIF. For information consult the CIF software page                 #
# http://www.iucr.org/resources/cif/software.                                #
#                                                                            #
# This file may be used for bona fide research purposes within the           #
# scientific community so long as proper attribution is given to the journal # 
# article from which it was obtained.                                        #
#                                                                            #
##############################################################################
data_global
_audit_creation_method     'form.cif (version 2.0)'
_journal_data_validation_number     ?
_journal_date_recd_electronic     2014-11-06
_journal_date_accepted     2014-11-11
_journal_name_full     'Acta Crystallographica, Section E'
_journal_year     2014
_journal_volume     70
_journal_issue     12
_journal_page_first     o1266
_journal_page_last     o1267
_journal_paper_category     HO
_journal_paper_doi     10.1107/S1600536814024751
_journal_coeditor_code     HG5418
_publ_contact_author_name     'Tae Ho Kim'
_publ_contact_author_address
;
Department of Chemistry
Gyeongsang National University
Jinju 660-701
Republic of Korea
;
_publ_contact_author_email
;
jekim@gnu.ac.kr, thkim@gnu.ac.kr
;
_publ_contact_author_fax     '+82-55-772-2789'
_publ_contact_author_phone     '+82-55-772-2789'
_publ_section_title
;
Crystal structure of propaquizafop
;
loop_
    _publ_author_name
    _publ_author_address
    'Jeon, Youngeun'
;
Department of Chemistry and Research Institute of Natural Sciences,
Gyeongsang National University, Jinju 660-701, Republic of Korea
;
    'Kim, Jineun'
;
Department of Chemistry and Research Institute of Natural Sciences,
Gyeongsang National University, Jinju 660-701, Republic of Korea
;
    'Lee, Sangjin'
;
Department of Chemistry and Research Institute of Natural Sciences,
Gyeongsang National University, Jinju 660-701, Republic of Korea
;
    'Kim, Tae Ho'
;
Department of Chemistry and Research Institute of Natural Sciences,
Gyeongsang National University, Jinju 660-701, Republic of Korea
;
data_I
_audit_creation_method     SHELXTL
_database_code_depnum_ccdc_archive     'CCDC 1033575'
_chemical_name_systematic
;
2-(Propan-2-ylideneaminooxy)ethyl
(<i>R</i>)-2-[4-(6-chloroquinoxalin-2-yloxy)phenoxy]propionate
;
_chemical_name_common     Propaquizafop
_chemical_formula_moiety     'C22 H22 Cl N3 O5'
_chemical_formula_sum     'C22 H22 Cl N3 O5'
_chemical_formula_iupac     'C22 H22 Cl N3 O5'
_chemical_formula_weight     443.88
_chemical_melting_point     ?
_symmetry_cell_setting     monoclinic
_symmetry_space_group_name_H-M     'P 21'
_symmetry_space_group_name_Hall     'P 2yb'
loop_
    _symmetry_equiv_pos_as_xyz
    'x, y, z'
    '-x, y+1/2, -z'
_cell_length_a     4.6205(2)
_cell_length_b     21.9423(10)
_cell_length_c     21.1737(10)
_cell_angle_alpha     90.00
_cell_angle_beta     93.263(2)
_cell_angle_gamma     90.00
_cell_volume     2143.20(17)
_cell_formula_units_Z     4
_cell_measurement_reflns_used     2323
_cell_measurement_theta_min     2.68
_cell_measurement_theta_max     19.25
_cell_measurement_temperature     173(2)
_exptl_crystal_description     needle
_exptl_crystal_colour     colourless
_exptl_crystal_size_max     0.47
_exptl_crystal_size_mid     0.05
_exptl_crystal_size_min     0.04
_exptl_crystal_density_diffrn     1.376
_exptl_crystal_density_meas     ?
_exptl_crystal_density_method     'not measured'
_exptl_crystal_F_000     928
_exptl_absorpt_coefficient_mu     0.218
_exptl_absorpt_correction_type     multi-scan
_exptl_absorpt_process_details
;
(SADABS; Bruker, 2009)
;
_exptl_absorpt_correction_T_min     0.9046
_exptl_absorpt_correction_T_max     0.9913
_exptl_special_details     ?
_diffrn_ambient_temperature     173(2)
_diffrn_radiation_type     MoK\a
_diffrn_radiation_wavelength     0.71073
_diffrn_radiation_source     'fine-focus sealed tube'
_diffrn_radiation_monochromator     graphite
_diffrn_measurement_device_type     'Bruker APEXII CCD'
_diffrn_measurement_method     '\f and \w scans'
_diffrn_detector_area_resol_mean     ?
_diffrn_reflns_number     20815
_diffrn_reflns_av_R_equivalents     0.0628
_diffrn_reflns_av_sigmaI/netI     0.0938
_diffrn_reflns_theta_min     1.86
_diffrn_reflns_theta_max     26.00
_diffrn_reflns_theta_full     26.00
_diffrn_measured_fraction_theta_max     0.996
_diffrn_measured_fraction_theta_full     0.996
_diffrn_reflns_limit_h_min     -5
_diffrn_reflns_limit_h_max     5
_diffrn_reflns_limit_k_min     -26
_diffrn_reflns_limit_k_max     27
_diffrn_reflns_limit_l_min     -26
_diffrn_reflns_limit_l_max     26
_refine_special_details
;
Refinement of <i>F</i>^2^ against ALL reflections. The weighted <i>R</i>-factor
<i>wR</i> and goodness of fit <i>S</i> are based on <i>F</i>^2^, conventional
<i>R</i>-factors <i>R</i> are based on <i>F</i>, with <i>F</i> set to zero for
negative <i>F</i>^2^. The threshold expression of <i>F</i>^2^ >
\s(<i>F</i>^2^) is used only for calculating <i>R</i>-factors(gt) <i>etc</i>.
and is not relevant to the choice of reflections for refinement.
<i>R</i>-factors based on <i>F</i>^2^ are statistically about twice as large
as those based on <i>F</i>, and <i>R</i>- factors based on ALL data will be
even larger.
;
_reflns_number_total     8319
_reflns_number_gt     5996
_reflns_threshold_expression     I>2\s(I)
_refine_ls_structure_factor_coef     Fsqd
_refine_ls_matrix_type     full
_refine_ls_R_factor_all     0.0883
_refine_ls_R_factor_gt     0.0537
_refine_ls_wR_factor_gt     0.0925
_refine_ls_wR_factor_ref     0.1031
_refine_ls_goodness_of_fit_ref     0.992
_refine_ls_restrained_S_all     0.992
_refine_ls_number_reflns     8319
_refine_ls_number_parameters     565
_refine_ls_number_restraints     1
_refine_ls_hydrogen_treatment     constr
_refine_ls_weighting_scheme     calc
_refine_ls_weighting_details
                 'calc w=1/[\s^2^(Fo^2^)+(0.0354P)^2^] where P=(Fo^2^+2Fc^2^)/3'
_atom_sites_solution_hydrogens     geom
_atom_sites_solution_primary     direct
_atom_sites_solution_secondary     difmap
_refine_ls_shift/su_max     0.000
_refine_ls_shift/su_mean     0.000
_refine_diff_density_max     0.258
_refine_diff_density_min     -0.244
_refine_ls_extinction_method     none
_refine_ls_extinction_coef     ?
_refine_ls_abs_structure_details
;
Flack (1983), 4004 Friedel pairs
;
_refine_ls_abs_structure_Flack     0.05(6)
loop_
    _atom_type_symbol
    _atom_type_description
    _atom_type_scat_dispersion_real
    _atom_type_scat_dispersion_imag
    _atom_type_scat_source
    'C' 'C' 0.0033 0.0016
                         'International Tables Vol C Tables 4.2.6.8 and 6.1.1.4'
    'H' 'H' 0.0000 0.0000
                         'International Tables Vol C Tables 4.2.6.8 and 6.1.1.4'
    'N' 'N' 0.0061 0.0033
                         'International Tables Vol C Tables 4.2.6.8 and 6.1.1.4'
    'O' 'O' 0.0106 0.0060
                         'International Tables Vol C Tables 4.2.6.8 and 6.1.1.4'
    'Cl' 'Cl' 0.1484 0.1585
                         'International Tables Vol C Tables 4.2.6.8 and 6.1.1.4'
_computing_data_collection
;
APEX2 (Bruker, 2009)
;
_computing_cell_refinement
;
SAINT (Bruker, 2009)
;
_computing_data_reduction
;
SAINT (Bruker, 2009)
;
_computing_structure_solution
;
SHELXTL (Sheldrick, 2008)
;
_computing_structure_refinement
;
SHELXTL (Sheldrick, 2008)
;
_computing_molecular_graphics
;
DIAMOND (Brandenburg, 2010)
;
_computing_publication_material
;
SHELXTL (Sheldrick, 2008)
;
loop_
    _atom_site_type_symbol
    _atom_site_label
    _atom_site_fract_x
    _atom_site_fract_y
    _atom_site_fract_z
    _atom_site_U_iso_or_equiv
    _atom_site_adp_type
    _atom_site_calc_flag
    _atom_site_refinement_flags
    _atom_site_occupancy
    _atom_site_symmetry_multiplicity
    _atom_site_disorder_assembly
    _atom_site_disorder_group
    Cl Cl1 0.8646(2) 0.58056(5) -0.01482(4) 0.0403(3) Uani d . 1 1 . .
    Cl Cl2 -0.2992(2) 0.91749(4) -0.39805(4) 0.0328(2) Uani d . 1 1 . .
    O O1 -0.0906(5) 0.62880(10) 0.75631(10) 0.0300(6) Uani d . 1 1 . .
    O O2 0.1079(5) 0.64050(10) 0.62762(10) 0.0263(6) Uani d . 1 1 . .
    O O3 -0.2656(5) 0.63233(11) 0.55516(10) 0.0296(6) Uani d . 1 1 . .
    O O4 -0.0116(6) 0.53477(11) 0.49904(10) 0.0282(6) Uani d . 1 1 . .
    O O5 -0.0140(6) 0.67388(11) 0.28083(10) 0.0305(6) Uani d . 1 1 . .
    O O6 0.6212(6) 0.84357(11) 0.39165(11) 0.0323(6) Uani d . 1 1 . .
    O O7 0.3833(5) 0.83763(10) 0.25968(10) 0.0254(6) Uani d . 1 1 . .
    O O8 0.7468(5) 0.84570(11) 0.19415(10) 0.0291(6) Uani d . 1 1 . .
    O O9 0.4940(5) 0.94441(10) 0.13532(10) 0.0281(6) Uani d . 1 1 . .
    O O10 0.6648(5) 0.82773(10) -0.09140(10) 0.0315(6) Uani d . 1 1 . .
    N N1 -0.0042(7) 0.67417(13) 0.80229(13) 0.0281(7) Uani d . 1 1 . .
    N N2 0.2541(6) 0.60906(13) 0.22060(12) 0.0235(7) Uani d . 1 1 . .
    N N3 0.2624(7) 0.70563(13) 0.13081(13) 0.0286(7) Uani d . 1 1 . .
    N N4 0.5470(7) 0.79627(13) 0.43496(13) 0.0328(8) Uani d . 1 1 . .
    N N5 0.3225(6) 0.88493(13) -0.14960(12) 0.0241(7) Uani d . 1 1 . .
    N N6 0.4407(7) 0.80739(13) -0.25283(14) 0.0264(7) Uani d . 1 1 . .
    C C1 0.2912(9) 0.58894(17) 0.84480(18) 0.0407(10) Uani d . 1 1 . .
    H H1A 0.1313 0.5597 0.8463 0.061 Uiso calc R 1 1 . .
    H H1B 0.4244 0.5834 0.8821 0.061 Uiso calc R 1 1 . .
    H H1C 0.3954 0.5821 0.8064 0.061 Uiso calc R 1 1 . .
    C C2 0.1739(8) 0.65195(16) 0.84430(16) 0.0260(8) Uani d . 1 1 . .
    C C3 0.2718(9) 0.69528(17) 0.89626(16) 0.0369(10) Uani d . 1 1 . .
    H H3A 0.1748 0.7346 0.8894 0.055 Uiso calc R 1 1 . .
    H H3B 0.4821 0.7009 0.8960 0.055 Uiso calc R 1 1 . .
    H H3C 0.2222 0.6785 0.9372 0.055 Uiso calc R 1 1 . .
    C C4 -0.2490(8) 0.65898(18) 0.70522(16) 0.0330(9) Uani d . 1 1 . .
    H H4A -0.3731 0.6910 0.7226 0.040 Uiso calc R 1 1 . .
    H H4B -0.3770 0.6292 0.6823 0.040 Uiso calc R 1 1 . .
    C C5 -0.0510(8) 0.68746(16) 0.65971(16) 0.0288(9) Uani d . 1 1 . .
    H H5A -0.1664 0.7120 0.6281 0.035 Uiso calc R 1 1 . .
    H H5B 0.0873 0.7150 0.6829 0.035 Uiso calc R 1 1 . .
    C C6 -0.0370(8) 0.61396(16) 0.57733(15) 0.0231(8) Uani d . 1 1 . .
    C C7 0.1219(8) 0.55835(15) 0.55631(15) 0.0239(8) Uani d . 1 1 . .
    H H7 0.3296 0.5684 0.5504 0.029 Uiso calc R 1 1 . .
    C C8 0.1005(10) 0.50749(17) 0.60594(16) 0.0375(10) Uani d . 1 1 . .
    H H8A -0.1038 0.4994 0.6129 0.056 Uiso calc R 1 1 . .
    H H8B 0.2005 0.5203 0.6458 0.056 Uiso calc R 1 1 . .
    H H8C 0.1912 0.4703 0.5907 0.056 Uiso calc R 1 1 . .
    C C9 0.0115(8) 0.56995(15) 0.44475(15) 0.0220(8) Uani d . 1 1 . .
    C C10 -0.1660(8) 0.55205(16) 0.39339(16) 0.0293(9) Uani d . 1 1 . .
    H H10 -0.2871 0.5173 0.3964 0.035 Uiso calc R 1 1 . .
    C C11 -0.1670(8) 0.58495(17) 0.33742(16) 0.0291(9) Uani d . 1 1 . .
    H H11 -0.2895 0.5732 0.3019 0.035 Uiso calc R 1 1 . .
    C C12 0.0091(8) 0.63397(16) 0.33417(15) 0.0253(9) Uani d . 1 1 . .
    C C13 0.1930(8) 0.65152(18) 0.38381(16) 0.0332(9) Uani d . 1 1 . .
    H H13 0.3166 0.6858 0.3799 0.040 Uiso calc R 1 1 . .
    C C14 0.1968(8) 0.61839(16) 0.44033(16) 0.0278(9) Uani d . 1 1 . .
    H H14 0.3257 0.6293 0.4751 0.033 Uiso calc R 1 1 . .
    C C15 0.1284(8) 0.66053(16) 0.22798(15) 0.0234(8) Uani d . 1 1 . .
    C C16 0.3954(7) 0.60351(15) 0.16469(15) 0.0219(8) Uani d . 1 1 . .
    C C17 0.5290(8) 0.54843(15) 0.15090(16) 0.0252(8) Uani d . 1 1 . .
    H H17 0.5228 0.5155 0.1800 0.030 Uiso calc R 1 1 . .
    C C18 0.6692(8) 0.54103(17) 0.09599(16) 0.0289(9) Uani d . 1 1 . .
    H H18 0.7572 0.5032 0.0866 0.035 Uiso calc R 1 1 . .
    C C19 0.6801(8) 0.59032(17) 0.05409(15) 0.0279(9) Uani d . 1 1 . .
    C C20 0.5540(8) 0.64459(17) 0.06578(16) 0.0282(9) Uani d . 1 1 . .
    H H20 0.5678 0.6775 0.0369 0.034 Uiso calc R 1 1 . .
    C C21 0.4019(7) 0.65187(16) 0.12123(15) 0.0213(8) Uani d . 1 1 . .
    C C22 0.1234(8) 0.70974(17) 0.18315(15) 0.0289(9) Uani d . 1 1 . .
    H H22 0.0181 0.7458 0.1915 0.035 Uiso calc R 1 1 . .
    C C23 0.2920(10) 0.77216(18) 0.52389(18) 0.0457(12) Uani d . 1 1 . .
    H H23A 0.3871 0.7331 0.5164 0.069 Uiso calc R 1 1 . .
    H H23B 0.0812 0.7666 0.5207 0.069 Uiso calc R 1 1 . .
    H H23C 0.3522 0.7871 0.5662 0.069 Uiso calc R 1 1 . .
    C C24 0.3764(8) 0.81741(17) 0.47554(17) 0.0305(9) Uani d . 1 1 . .
    C C25 0.2581(9) 0.88020(18) 0.47602(18) 0.0398(10) Uani d . 1 1 . .
    H H25A 0.4160 0.9095 0.4721 0.060 Uiso calc R 1 1 . .
    H H25B 0.1652 0.8873 0.5158 0.060 Uiso calc R 1 1 . .
    H H25C 0.1149 0.8853 0.4405 0.060 Uiso calc R 1 1 . .
    C C26 0.7593(8) 0.81513(19) 0.34125(16) 0.0341(10) Uani d . 1 1 . .
    H H26A 0.8859 0.7819 0.3583 0.041 Uiso calc R 1 1 . .
    H H26B 0.8828 0.8453 0.3207 0.041 Uiso calc R 1 1 . .
    C C27 0.5417(8) 0.78956(17) 0.29305(16) 0.0278(9) Uani d . 1 1 . .
    H H27A 0.6428 0.7643 0.2624 0.033 Uiso calc R 1 1 . .
    H H27B 0.4042 0.7630 0.3144 0.033 Uiso calc R 1 1 . .
    C C28 0.5173(7) 0.86318(16) 0.21119(15) 0.0212(8) Uani d . 1 1 . .
    C C29 0.3410(7) 0.91649(16) 0.18402(14) 0.0255(8) Uani d . 1 1 . .
    H H29 0.1471 0.9020 0.1668 0.031 Uiso calc R 1 1 . .
    C C30 0.3044(9) 0.96437(17) 0.23452(17) 0.0403(10) Uani d . 1 1 . .
    H H30A 0.4955 0.9787 0.2506 0.060 Uiso calc R 1 1 . .
    H H30B 0.2015 0.9466 0.2693 0.060 Uiso calc R 1 1 . .
    H H30C 0.1926 0.9987 0.2163 0.060 Uiso calc R 1 1 . .
    C C31 0.5158(8) 0.91335(16) 0.07887(15) 0.0246(8) Uani d . 1 1 . .
    C C32 0.6921(9) 0.93993(17) 0.03696(16) 0.0409(11) Uani d . 1 1 . .
    H H32 0.7851 0.9774 0.0477 0.049 Uiso calc R 1 1 . .
    C C33 0.7369(9) 0.91307(18) -0.02070(16) 0.0377(10) Uani d . 1 1 . .
    H H33 0.8607 0.9316 -0.0495 0.045 Uiso calc R 1 1 . .
    C C34 0.6009(8) 0.85980(16) -0.03539(15) 0.0268(9) Uani d . 1 1 . .
    C C35 0.4212(9) 0.83233(18) 0.00528(17) 0.0390(10) Uani d . 1 1 . .
    H H35 0.3267 0.7952 -0.0062 0.047 Uiso calc R 1 1 . .
    C C36 0.3778(9) 0.85927(18) 0.06367(17) 0.0386(10) Uani d . 1 1 . .
    H H36 0.2550 0.8406 0.0925 0.046 Uiso calc R 1 1 . .
    C C37 0.5101(8) 0.84137(16) -0.14593(15) 0.0243(8) Uani d . 1 1 . .
    C C38 0.1798(7) 0.89193(15) -0.20807(15) 0.0200(8) Uani d . 1 1 . .
    C C39 -0.0240(8) 0.93925(15) -0.21804(15) 0.0261(9) Uani d . 1 1 . .
    H H39 -0.0634 0.9656 -0.1840 0.031 Uiso calc R 1 1 . .
    C C40 -0.1663(8) 0.94788(16) -0.27590(16) 0.0279(9) Uani d . 1 1 . .
    H H40 -0.2995 0.9806 -0.2825 0.034 Uiso calc R 1 1 . .
    C C41 -0.1115(7) 0.90744(16) -0.32525(14) 0.0240(8) Uani d . 1 1 . .
    C C42 0.0835(8) 0.86119(15) -0.31783(15) 0.0238(8) Uani d . 1 1 . .
    H H42 0.1156 0.8344 -0.3520 0.029 Uiso calc R 1 1 . .
    C C43 0.2374(7) 0.85328(14) -0.25905(15) 0.0201(8) Uani d . 1 1 . .
    C C44 0.5739(8) 0.80277(16) -0.19749(16) 0.0259(9) Uani d . 1 1 . .
    H H44 0.7195 0.7725 -0.1910 0.031 Uiso calc R 1 1 . .
loop_
    _atom_site_aniso_label
    _atom_site_aniso_U_11
    _atom_site_aniso_U_22
    _atom_site_aniso_U_33
    _atom_site_aniso_U_12
    _atom_site_aniso_U_13
    _atom_site_aniso_U_23
    Cl1 0.0453(6) 0.0483(6) 0.0288(5) 0.0108(5) 0.0144(5) 0.0064(5)
    Cl2 0.0361(5) 0.0393(6) 0.0225(5) 0.0037(5) -0.0025(4) -0.0023(4)
    O1 0.0389(16) 0.0270(14) 0.0235(13) 0.0008(12) -0.0035(12) -0.0057(11)
    O2 0.0294(14) 0.0267(14) 0.0223(13) 0.0021(12) -0.0034(11) -0.0083(11)
    O3 0.0254(15) 0.0379(16) 0.0249(13) 0.0003(13) -0.0017(12) -0.0050(12)
    O4 0.0424(16) 0.0261(14) 0.0157(12) -0.0112(12) -0.0006(11) -0.0004(11)
    O5 0.0466(17) 0.0275(14) 0.0178(13) 0.0077(12) 0.0063(12) 0.0043(11)
    O6 0.0375(16) 0.0358(15) 0.0241(13) -0.0003(13) 0.0052(12) 0.0088(12)
    O7 0.0231(13) 0.0284(14) 0.0250(13) 0.0026(12) 0.0038(11) 0.0060(11)
    O8 0.0222(14) 0.0377(15) 0.0276(14) 0.0018(12) 0.0035(12) 0.0045(12)
    O9 0.0397(16) 0.0276(14) 0.0170(12) -0.0090(12) 0.0032(11) 0.0008(11)
    O10 0.0419(16) 0.0302(15) 0.0216(13) 0.0092(13) -0.0050(12) -0.0034(12)
    N1 0.0331(19) 0.0289(17) 0.0220(16) -0.0028(15) -0.0009(14) -0.0100(14)
    N2 0.0311(18) 0.0234(16) 0.0158(15) 0.0000(14) -0.0011(13) 0.0029(13)
    N3 0.0353(19) 0.0267(17) 0.0235(17) -0.0002(15) -0.0017(15) 0.0017(14)
    N4 0.043(2) 0.0327(19) 0.0233(16) -0.0008(16) 0.0065(15) 0.0046(14)
    N5 0.0247(17) 0.0284(17) 0.0193(16) -0.0030(14) 0.0013(13) 0.0013(13)
    N6 0.0309(18) 0.0244(17) 0.0243(16) 0.0005(14) 0.0055(14) -0.0015(13)
    C1 0.053(3) 0.030(2) 0.038(2) 0.012(2) -0.011(2) 0.0010(19)
    C2 0.028(2) 0.026(2) 0.0237(19) -0.0005(18) 0.0001(17) 0.0068(17)
    C3 0.048(3) 0.034(2) 0.027(2) -0.013(2) -0.0103(19) 0.0029(18)
    C4 0.034(2) 0.040(2) 0.024(2) 0.0076(19) -0.0062(18) -0.0059(18)
    C5 0.035(2) 0.027(2) 0.024(2) 0.0032(18) -0.0065(18) -0.0080(17)
    C6 0.029(2) 0.025(2) 0.0155(18) -0.0086(17) 0.0015(17) 0.0016(15)
    C7 0.032(2) 0.022(2) 0.0173(18) -0.0014(17) -0.0016(16) 0.0011(15)
    C8 0.059(3) 0.033(2) 0.020(2) -0.002(2) -0.0043(19) 0.0050(17)
    C9 0.032(2) 0.0193(19) 0.0152(17) 0.0006(17) 0.0040(16) -0.0033(15)
    C10 0.042(3) 0.022(2) 0.023(2) -0.0073(18) -0.0009(18) -0.0033(16)
    C11 0.038(2) 0.030(2) 0.0189(19) -0.0020(19) -0.0052(17) -0.0034(17)
    C12 0.037(2) 0.024(2) 0.0153(18) 0.0048(18) 0.0052(17) 0.0036(16)
    C13 0.038(2) 0.034(2) 0.028(2) -0.008(2) 0.0040(18) 0.0044(18)
    C14 0.034(2) 0.030(2) 0.0196(19) -0.0085(18) 0.0007(17) -0.0008(16)
    C15 0.029(2) 0.027(2) 0.0139(18) -0.0001(17) -0.0020(16) -0.0030(16)
    C16 0.0194(19) 0.027(2) 0.0194(18) 0.0013(16) 0.0000(15) 0.0009(16)
    C17 0.026(2) 0.025(2) 0.0254(19) -0.0038(17) 0.0040(17) 0.0040(16)
    C18 0.027(2) 0.029(2) 0.030(2) 0.0049(18) 0.0011(17) 0.0008(18)
    C19 0.026(2) 0.036(2) 0.0222(19) 0.0042(18) 0.0059(16) 0.0016(18)
    C20 0.031(2) 0.034(2) 0.0192(19) -0.0055(19) 0.0001(16) 0.0060(17)
    C21 0.0196(19) 0.0236(19) 0.0201(18) -0.0028(16) -0.0040(15) -0.0018(16)
    C22 0.039(2) 0.029(2) 0.0194(19) 0.0053(18) 0.0025(18) 0.0009(17)
    C23 0.068(3) 0.037(2) 0.033(2) -0.003(2) 0.016(2) 0.003(2)
    C24 0.031(2) 0.036(2) 0.024(2) 0.0034(19) 0.0017(18) -0.0006(18)
    C25 0.040(3) 0.045(3) 0.033(2) 0.008(2) -0.0057(19) 0.002(2)
    C26 0.028(2) 0.054(3) 0.0202(19) 0.005(2) 0.0053(18) 0.0095(19)
    C27 0.031(2) 0.031(2) 0.0220(19) 0.0077(18) 0.0042(17) 0.0046(17)
    C28 0.017(2) 0.030(2) 0.0165(18) -0.0079(17) -0.0005(16) -0.0017(16)
    C29 0.027(2) 0.029(2) 0.0208(18) -0.0007(18) 0.0049(15) 0.0035(17)
    C30 0.057(3) 0.031(2) 0.034(2) 0.009(2) 0.017(2) 0.0004(19)
    C31 0.031(2) 0.0233(19) 0.0184(18) 0.0026(18) -0.0036(16) 0.0040(17)
    C32 0.064(3) 0.030(2) 0.029(2) -0.021(2) 0.014(2) -0.0051(19)
    C33 0.058(3) 0.028(2) 0.029(2) -0.010(2) 0.015(2) -0.0014(19)
    C34 0.034(2) 0.028(2) 0.0175(19) 0.0055(18) -0.0023(17) 0.0023(16)
    C35 0.053(3) 0.035(2) 0.028(2) -0.018(2) -0.002(2) -0.0017(19)
    C36 0.047(3) 0.044(3) 0.024(2) -0.018(2) 0.0026(19) -0.0025(19)
    C37 0.029(2) 0.023(2) 0.0212(19) -0.0014(18) 0.0015(16) 0.0007(16)
    C38 0.026(2) 0.0174(17) 0.0166(18) -0.0062(16) 0.0021(15) -0.0030(15)
    C39 0.030(2) 0.026(2) 0.0219(19) 0.0020(17) 0.0033(17) -0.0062(16)
    C40 0.027(2) 0.028(2) 0.029(2) 0.0051(17) 0.0014(17) -0.0040(17)
    C41 0.0268(19) 0.030(2) 0.0154(17) -0.0042(18) -0.0004(15) 0.0016(16)
    C42 0.028(2) 0.0245(19) 0.0199(19) -0.0019(17) 0.0064(16) -0.0062(16)
    C43 0.024(2) 0.0132(17) 0.0236(19) -0.0045(15) 0.0032(16) 0.0005(15)
    C44 0.029(2) 0.022(2) 0.027(2) 0.0024(17) 0.0046(18) 0.0017(16)
_geom_special_details
;
All e.s.d.'s (except the e.s.d. in the dihedral angle between two l.s. planes)
are estimated using the full covariance matrix. The cell e.s.d.'s are taken
into account individually in the estimation of e.s.d.'s in distances, angles
and torsion angles; correlations between e.s.d.'s in cell parameters are only
used when they are defined by crystal symmetry. An approximate (isotropic)
treatment of cell e.s.d.'s is used for estimating e.s.d.'s involving l.s.
planes.
;
loop_
    _geom_bond_atom_site_label_1
    _geom_bond_atom_site_label_2
    _geom_bond_site_symmetry_2
    _geom_bond_distance
    _geom_bond_publ_flag
    Cl1 C19 . 1.745(3) ?
    Cl2 C41 . 1.739(3) ?
    O1 C4 . 1.433(4) ?
    O1 N1 . 1.433(3) ?
    O2 C6 . 1.357(4) ?
    O2 C5 . 1.456(4) ?
    O3 C6 . 1.201(4) ?
    O4 C9 . 1.394(4) ?
    O4 C7 . 1.426(4) ?
    O5 C15 . 1.362(4) ?
    O5 C12 . 1.428(4) ?
    O6 C26 . 1.419(4) ?
    O6 N4 . 1.439(3) ?
    O7 C28 . 1.351(4) ?
    O7 C27 . 1.445(4) ?
    O8 C28 . 1.202(4) ?
    O9 C31 . 1.384(4) ?
    O9 C29 . 1.422(4) ?
    O10 C37 . 1.356(4) ?
    O10 C34 . 1.424(4) ?
    N1 C2 . 1.274(4) ?
    N2 C15 . 1.283(4) ?
    N2 C16 . 1.390(4) ?
    N3 C22 . 1.315(4) ?
    N3 C21 . 1.365(4) ?
    N4 C24 . 1.285(4) ?
    N5 C37 . 1.290(4) ?
    N5 C38 . 1.378(4) ?
    N6 C44 . 1.296(4) ?
    N6 C43 . 1.378(4) ?
    C1 C2 . 1.485(5) ?
    C1 H1A . 0.9800 ?
    C1 H1B . 0.9800 ?
    C1 H1C . 0.9800 ?
    C2 C3 . 1.504(5) ?
    C3 H3A . 0.9800 ?
    C3 H3B . 0.9800 ?
    C3 H3C . 0.9800 ?
    C4 C5 . 1.502(5) ?
    C4 H4A . 0.9900 ?
    C4 H4B . 0.9900 ?
    C5 H5A . 0.9900 ?
    C5 H5B . 0.9900 ?
    C6 C7 . 1.504(5) ?
    C7 C8 . 1.540(4) ?
    C7 H7 . 1.0000 ?
    C8 H8A . 0.9800 ?
    C8 H8B . 0.9800 ?
    C8 H8C . 0.9800 ?
    C9 C14 . 1.371(5) ?
    C9 C10 . 1.381(5) ?
    C10 C11 . 1.387(5) ?
    C10 H10 . 0.9500 ?
    C11 C12 . 1.353(5) ?
    C11 H11 . 0.9500 ?
    C12 C13 . 1.369(5) ?
    C13 C14 . 1.399(5) ?
    C13 H13 . 0.9500 ?
    C14 H14 . 0.9500 ?
    C15 C22 . 1.437(5) ?
    C16 C17 . 1.396(4) ?
    C16 C21 . 1.406(4) ?
    C17 C18 . 1.372(5) ?
    C17 H17 . 0.9500 ?
    C18 C19 . 1.402(5) ?
    C18 H18 . 0.9500 ?
    C19 C20 . 1.355(5) ?
    C20 C21 . 1.411(5) ?
    C20 H20 . 0.9500 ?
    C22 H22 . 0.9500 ?
    C23 C24 . 1.494(5) ?
    C23 H23A . 0.9800 ?
    C23 H23B . 0.9800 ?
    C23 H23C . 0.9800 ?
    C24 C25 . 1.482(5) ?
    C25 H25A . 0.9800 ?
    C25 H25B . 0.9800 ?
    C25 H25C . 0.9800 ?
    C26 C27 . 1.500(5) ?
    C26 H26A . 0.9900 ?
    C26 H26B . 0.9900 ?
    C27 H27A . 0.9900 ?
    C27 H27B . 0.9900 ?
    C28 C29 . 1.520(5) ?
    C29 C30 . 1.515(5) ?
    C29 H29 . 1.0000 ?
    C30 H30A . 0.9800 ?
    C30 H30B . 0.9800 ?
    C30 H30C . 0.9800 ?
    C31 C32 . 1.369(5) ?
    C31 C36 . 1.376(5) ?
    C32 C33 . 1.382(5) ?
    C32 H32 . 0.9500 ?
    C33 C34 . 1.355(5) ?
    C33 H33 . 0.9500 ?
    C34 C35 . 1.370(5) ?
    C35 C36 . 1.395(5) ?
    C35 H35 . 0.9500 ?
    C36 H36 . 0.9500 ?
    C37 C44 . 1.426(5) ?
    C38 C39 . 1.410(5) ?
    C38 C43 . 1.410(4) ?
    C39 C40 . 1.370(5) ?
    C39 H39 . 0.9500 ?
    C40 C41 . 1.405(5) ?
    C40 H40 . 0.9500 ?
    C41 C42 . 1.360(5) ?
    C42 C43 . 1.409(5) ?
    C42 H42 . 0.9500 ?
    C44 H44 . 0.9500 ?
loop_
    _geom_angle_atom_site_label_1
    _geom_angle_atom_site_label_2
    _geom_angle_atom_site_label_3
    _geom_angle_site_symmetry_1
    _geom_angle_site_symmetry_3
    _geom_angle
    _geom_angle_publ_flag
    C4 O1 N1 . . 107.6(3) ?
    C6 O2 C5 . . 115.5(3) ?
    C9 O4 C7 . . 116.8(2) ?
    C15 O5 C12 . . 120.0(3) ?
    C26 O6 N4 . . 107.2(3) ?
    C28 O7 C27 . . 115.7(3) ?
    C31 O9 C29 . . 118.5(3) ?
    C37 O10 C34 . . 118.4(3) ?
    C2 N1 O1 . . 110.6(3) ?
    C15 N2 C16 . . 114.7(3) ?
    C22 N3 C21 . . 116.2(3) ?
    C24 N4 O6 . . 110.1(3) ?
    C37 N5 C38 . . 115.0(3) ?
    C44 N6 C43 . . 115.4(3) ?
    C2 C1 H1A . . 109.5 ?
    C2 C1 H1B . . 109.5 ?
    H1A C1 H1B . . 109.5 ?
    C2 C1 H1C . . 109.5 ?
    H1A C1 H1C . . 109.5 ?
    H1B C1 H1C . . 109.5 ?
    N1 C2 C1 . . 125.6(3) ?
    N1 C2 C3 . . 115.1(3) ?
    C1 C2 C3 . . 119.3(3) ?
    C2 C3 H3A . . 109.5 ?
    C2 C3 H3B . . 109.5 ?
    H3A C3 H3B . . 109.5 ?
    C2 C3 H3C . . 109.5 ?
    H3A C3 H3C . . 109.5 ?
    H3B C3 H3C . . 109.5 ?
    O1 C4 C5 . . 111.9(3) ?
    O1 C4 H4A . . 109.2 ?
    C5 C4 H4A . . 109.2 ?
    O1 C4 H4B . . 109.2 ?
    C5 C4 H4B . . 109.2 ?
    H4A C4 H4B . . 107.9 ?
    O2 C5 C4 . . 110.3(3) ?
    O2 C5 H5A . . 109.6 ?
    C4 C5 H5A . . 109.6 ?
    O2 C5 H5B . . 109.6 ?
    C4 C5 H5B . . 109.6 ?
    H5A C5 H5B . . 108.1 ?
    O3 C6 O2 . . 123.1(3) ?
    O3 C6 C7 . . 126.2(3) ?
    O2 C6 C7 . . 110.7(3) ?
    O4 C7 C6 . . 110.6(3) ?
    O4 C7 C8 . . 106.0(3) ?
    C6 C7 C8 . . 109.6(3) ?
    O4 C7 H7 . . 110.2 ?
    C6 C7 H7 . . 110.2 ?
    C8 C7 H7 . . 110.2 ?
    C7 C8 H8A . . 109.5 ?
    C7 C8 H8B . . 109.5 ?
    H8A C8 H8B . . 109.5 ?
    C7 C8 H8C . . 109.5 ?
    H8A C8 H8C . . 109.5 ?
    H8B C8 H8C . . 109.5 ?
    C14 C9 C10 . . 120.8(3) ?
    C14 C9 O4 . . 124.3(3) ?
    C10 C9 O4 . . 115.0(3) ?
    C9 C10 C11 . . 119.8(3) ?
    C9 C10 H10 . . 120.1 ?
    C11 C10 H10 . . 120.1 ?
    C12 C11 C10 . . 119.0(3) ?
    C12 C11 H11 . . 120.5 ?
    C10 C11 H11 . . 120.5 ?
    C11 C12 C13 . . 122.3(3) ?
    C11 C12 O5 . . 120.6(3) ?
    C13 C12 O5 . . 116.7(3) ?
    C12 C13 C14 . . 119.2(3) ?
    C12 C13 H13 . . 120.4 ?
    C14 C13 H13 . . 120.4 ?
    C9 C14 C13 . . 118.9(3) ?
    C9 C14 H14 . . 120.5 ?
    C13 C14 H14 . . 120.5 ?
    N2 C15 O5 . . 122.2(3) ?
    N2 C15 C22 . . 124.8(3) ?
    O5 C15 C22 . . 113.0(3) ?
    N2 C16 C17 . . 119.3(3) ?
    N2 C16 C21 . . 121.3(3) ?
    C17 C16 C21 . . 119.4(3) ?
    C18 C17 C16 . . 121.0(3) ?
    C18 C17 H17 . . 119.5 ?
    C16 C17 H17 . . 119.5 ?
    C17 C18 C19 . . 118.7(3) ?
    C17 C18 H18 . . 120.6 ?
    C19 C18 H18 . . 120.6 ?
    C20 C19 C18 . . 122.1(3) ?
    C20 C19 Cl1 . . 119.8(3) ?
    C18 C19 Cl1 . . 118.1(3) ?
    C19 C20 C21 . . 119.4(3) ?
    C19 C20 H20 . . 120.3 ?
    C21 C20 H20 . . 120.3 ?
    N3 C21 C16 . . 121.8(3) ?
    N3 C21 C20 . . 118.9(3) ?
    C16 C21 C20 . . 119.3(3) ?
    N3 C22 C15 . . 121.0(3) ?
    N3 C22 H22 . . 119.5 ?
    C15 C22 H22 . . 119.5 ?
    C24 C23 H23A . . 109.5 ?
    C24 C23 H23B . . 109.5 ?
    H23A C23 H23B . . 109.5 ?
    C24 C23 H23C . . 109.5 ?
    H23A C23 H23C . . 109.5 ?
    H23B C23 H23C . . 109.5 ?
    N4 C24 C25 . . 125.5(3) ?
    N4 C24 C23 . . 114.3(3) ?
    C25 C24 C23 . . 120.1(3) ?
    C24 C25 H25A . . 109.5 ?
    C24 C25 H25B . . 109.5 ?
    H25A C25 H25B . . 109.5 ?
    C24 C25 H25C . . 109.5 ?
    H25A C25 H25C . . 109.5 ?
    H25B C25 H25C . . 109.5 ?
    O6 C26 C27 . . 111.3(3) ?
    O6 C26 H26A . . 109.4 ?
    C27 C26 H26A . . 109.4 ?
    O6 C26 H26B . . 109.4 ?
    C27 C26 H26B . . 109.4 ?
    H26A C26 H26B . . 108.0 ?
    O7 C27 C26 . . 111.2(3) ?
    O7 C27 H27A . . 109.4 ?
    C26 C27 H27A . . 109.4 ?
    O7 C27 H27B . . 109.4 ?
    C26 C27 H27B . . 109.4 ?
    H27A C27 H27B . . 108.0 ?
    O8 C28 O7 . . 123.1(3) ?
    O8 C28 C29 . . 126.5(3) ?
    O7 C28 C29 . . 110.4(3) ?
    O9 C29 C30 . . 107.1(3) ?
    O9 C29 C28 . . 109.2(3) ?
    C30 C29 C28 . . 110.2(3) ?
    O9 C29 H29 . . 110.1 ?
    C30 C29 H29 . . 110.1 ?
    C28 C29 H29 . . 110.1 ?
    C29 C30 H30A . . 109.5 ?
    C29 C30 H30B . . 109.5 ?
    H30A C30 H30B . . 109.5 ?
    C29 C30 H30C . . 109.5 ?
    H30A C30 H30C . . 109.5 ?
    H30B C30 H30C . . 109.5 ?
    C32 C31 C36 . . 120.0(3) ?
    C32 C31 O9 . . 115.2(3) ?
    C36 C31 O9 . . 124.8(3) ?
    C31 C32 C33 . . 121.0(4) ?
    C31 C32 H32 . . 119.5 ?
    C33 C32 H32 . . 119.5 ?
    C34 C33 C32 . . 118.7(3) ?
    C34 C33 H33 . . 120.7 ?
    C32 C33 H33 . . 120.7 ?
    C33 C34 C35 . . 121.7(3) ?
    C33 C34 O10 . . 120.1(3) ?
    C35 C34 O10 . . 117.9(3) ?
    C34 C35 C36 . . 119.6(4) ?
    C34 C35 H35 . . 120.2 ?
    C36 C35 H35 . . 120.2 ?
    C31 C36 C35 . . 119.0(4) ?
    C31 C36 H36 . . 120.5 ?
    C35 C36 H36 . . 120.5 ?
    N5 C37 O10 . . 122.3(3) ?
    N5 C37 C44 . . 124.2(3) ?
    O10 C37 C44 . . 113.5(3) ?
    N5 C38 C39 . . 119.9(3) ?
    N5 C38 C43 . . 121.3(3) ?
    C39 C38 C43 . . 118.8(3) ?
    C40 C39 C38 . . 121.2(3) ?
    C40 C39 H39 . . 119.4 ?
    C38 C39 H39 . . 119.4 ?
    C39 C40 C41 . . 118.7(3) ?
    C39 C40 H40 . . 120.7 ?
    C41 C40 H40 . . 120.7 ?
    C42 C41 C40 . . 122.1(3) ?
    C42 C41 Cl2 . . 119.4(3) ?
    C40 C41 Cl2 . . 118.5(3) ?
    C41 C42 C43 . . 119.5(3) ?
    C41 C42 H42 . . 120.3 ?
    C43 C42 H42 . . 120.3 ?
    N6 C43 C42 . . 118.8(3) ?
    N6 C43 C38 . . 121.6(3) ?
    C42 C43 C38 . . 119.6(3) ?
    N6 C44 C37 . . 122.5(3) ?
    N6 C44 H44 . . 118.7 ?
    C37 C44 H44 . . 118.7 ?
loop_
    _geom_torsion_atom_site_label_1
    _geom_torsion_atom_site_label_2
    _geom_torsion_atom_site_label_3
    _geom_torsion_atom_site_label_4
    _geom_torsion_site_symmetry_1
    _geom_torsion_site_symmetry_2
    _geom_torsion_site_symmetry_3
    _geom_torsion_site_symmetry_4
    _geom_torsion
    _geom_torsion_publ_flag
    C4 O1 N1 C2 . . . . -170.3(3) ?
    C26 O6 N4 C24 . . . . -168.5(3) ?
    O1 N1 C2 C1 . . . . 3.1(5) ?
    O1 N1 C2 C3 . . . . -178.1(3) ?
    N1 O1 C4 C5 . . . . 82.1(3) ?
    C6 O2 C5 C4 . . . . 82.2(3) ?
    O1 C4 C5 O2 . . . . 66.0(4) ?
    C5 O2 C6 O3 . . . . 9.0(4) ?
    C5 O2 C6 C7 . . . . -168.6(3) ?
    C9 O4 C7 C6 . . . . 68.8(4) ?
    C9 O4 C7 C8 . . . . -172.5(3) ?
    O3 C6 C7 O4 . . . . 9.4(5) ?
    O2 C6 C7 O4 . . . . -173.0(3) ?
    O3 C6 C7 C8 . . . . -107.1(4) ?
    O2 C6 C7 C8 . . . . 70.5(4) ?
    C7 O4 C9 C14 . . . . 13.2(5) ?
    C7 O4 C9 C10 . . . . -167.8(3) ?
    C14 C9 C10 C11 . . . . -2.9(5) ?
    O4 C9 C10 C11 . . . . 178.1(3) ?
    C9 C10 C11 C12 . . . . 0.5(5) ?
    C10 C11 C12 C13 . . . . 1.4(6) ?
    C10 C11 C12 O5 . . . . -171.3(3) ?
    C15 O5 C12 C11 . . . . -85.1(4) ?
    C15 O5 C12 C13 . . . . 101.8(4) ?
    C11 C12 C13 C14 . . . . -1.0(6) ?
    O5 C12 C13 C14 . . . . 172.0(3) ?
    C10 C9 C14 C13 . . . . 3.2(5) ?
    O4 C9 C14 C13 . . . . -177.8(3) ?
    C12 C13 C14 C9 . . . . -1.3(6) ?
    C16 N2 C15 O5 . . . . -178.5(3) ?
    C16 N2 C15 C22 . . . . 0.9(5) ?
    C12 O5 C15 N2 . . . . 9.3(5) ?
    C12 O5 C15 C22 . . . . -170.1(3) ?
    C15 N2 C16 C17 . . . . -177.4(3) ?
    C15 N2 C16 C21 . . . . 1.4(5) ?
    N2 C16 C17 C18 . . . . 179.6(3) ?
    C21 C16 C17 C18 . . . . 0.8(5) ?
    C16 C17 C18 C19 . . . . 1.0(5) ?
    C17 C18 C19 C20 . . . . -0.8(6) ?
    C17 C18 C19 Cl1 . . . . 178.9(3) ?
    C18 C19 C20 C21 . . . . -1.2(5) ?
    Cl1 C19 C20 C21 . . . . 179.2(3) ?
    C22 N3 C21 C16 . . . . 0.5(5) ?
    C22 N3 C21 C20 . . . . 179.7(3) ?
    N2 C16 C21 N3 . . . . -2.2(5) ?
    C17 C16 C21 N3 . . . . 176.6(3) ?
    N2 C16 C21 C20 . . . . 178.5(3) ?
    C17 C16 C21 C20 . . . . -2.7(5) ?
    C19 C20 C21 N3 . . . . -176.5(3) ?
    C19 C20 C21 C16 . . . . 2.9(5) ?
    C21 N3 C22 C15 . . . . 1.8(5) ?
    N2 C15 C22 N3 . . . . -2.7(6) ?
    O5 C15 C22 N3 . . . . 176.7(3) ?
    O6 N4 C24 C25 . . . . 3.3(5) ?
    O6 N4 C24 C23 . . . . -178.5(3) ?
    N4 O6 C26 C27 . . . . 82.3(3) ?
    C28 O7 C27 C26 . . . . 82.3(3) ?
    O6 C26 C27 O7 . . . . 68.3(4) ?
    C27 O7 C28 O8 . . . . 3.6(4) ?
    C27 O7 C28 C29 . . . . -175.0(3) ?
    C31 O9 C29 C30 . . . . -169.9(3) ?
    C31 O9 C29 C28 . . . . 70.8(4) ?
    O8 C28 C29 O9 . . . . -1.5(5) ?
    O7 C28 C29 O9 . . . . 177.0(2) ?
    O8 C28 C29 C30 . . . . -118.8(4) ?
    O7 C28 C29 C30 . . . . 59.7(4) ?
    C29 O9 C31 C32 . . . . -173.2(3) ?
    C29 O9 C31 C36 . . . . 6.1(5) ?
    C36 C31 C32 C33 . . . . -0.5(6) ?
    O9 C31 C32 C33 . . . . 178.8(3) ?
    C31 C32 C33 C34 . . . . 0.5(6) ?
    C32 C33 C34 C35 . . . . 0.1(6) ?
    C32 C33 C34 O10 . . . . -173.6(3) ?
    C37 O10 C34 C33 . . . . -88.6(4) ?
    C37 O10 C34 C35 . . . . 97.5(4) ?
    C33 C34 C35 C36 . . . . -0.6(6) ?
    O10 C34 C35 C36 . . . . 173.3(3) ?
    C32 C31 C36 C35 . . . . 0.1(6) ?
    O9 C31 C36 C35 . . . . -179.2(3) ?
    C34 C35 C36 C31 . . . . 0.5(6) ?
    C38 N5 C37 O10 . . . . -178.7(3) ?
    C38 N5 C37 C44 . . . . 0.6(5) ?
    C34 O10 C37 N5 . . . . 4.8(5) ?
    C34 O10 C37 C44 . . . . -174.6(3) ?
    C37 N5 C38 C39 . . . . -178.2(3) ?
    C37 N5 C38 C43 . . . . 0.6(5) ?
    N5 C38 C39 C40 . . . . 179.1(3) ?
    C43 C38 C39 C40 . . . . 0.3(5) ?
    C38 C39 C40 C41 . . . . 1.7(5) ?
    C39 C40 C41 C42 . . . . -1.8(5) ?
    C39 C40 C41 Cl2 . . . . 178.5(3) ?
    C40 C41 C42 C43 . . . . -0.2(5) ?
    Cl2 C41 C42 C43 . . . . 179.5(3) ?
    C44 N6 C43 C42 . . . . 180.0(3) ?
    C44 N6 C43 C38 . . . . -0.3(5) ?
    C41 C42 C43 N6 . . . . -178.0(3) ?
    C41 C42 C43 C38 . . . . 2.3(5) ?
    N5 C38 C43 N6 . . . . -0.8(5) ?
    C39 C38 C43 N6 . . . . 178.0(3) ?
    N5 C38 C43 C42 . . . . 178.9(3) ?
    C39 C38 C43 C42 . . . . -2.4(5) ?
    C43 N6 C44 C37 . . . . 1.5(5) ?
    N5 C37 C44 N6 . . . . -1.8(6) ?
    O10 C37 C44 N6 . . . . 177.5(3) ?
loop_
    _geom_hbond_atom_site_label_D
    _geom_hbond_atom_site_label_H
    _geom_hbond_atom_site_label_A
    _geom_hbond_site_symmetry_A
    _geom_hbond_distance_DH
    _geom_hbond_distance_HA
    _geom_hbond_distance_DA
    _geom_hbond_angle_DHA
    C4 H4B O2 1_455 0.99 2.60 3.337(4) 131.4
    C7 H7 O3 1_655 1.00 2.33 3.264(4) 154.1
    C14 H14 O3 1_655 0.95 2.47 3.389(4) 163.9
    C22 H22 O8 1_455 0.95 2.53 3.468(4) 170.4
    C27 H27A O5 1_655 0.99 2.56 3.284(4) 130.2
    C29 H29 O8 1_455 1.00 2.33 3.173(4) 141.9
    C44 H44 N1 1_654 0.95 2.51 3.430(5) 161.7
    C10 H10 Cl2 2_445 0.95 2.91 3.855(4) 174.4
    C25 H25A Cl2 1_656 0.98 2.99 3.368(4) 104.6
    C32 H32 Cl1 2_755 0.95 2.89 3.748(4) 150.8
_iucr_refine_instructions_details
;
TITL I in P2(1)
CELL 0.71073   4.6205  21.9423  21.1737  90.000  93.263  90.000
ZERR    4.00   0.0002   0.0010   0.0010   0.000   0.002   0.000
LATT -1
SYMM -X, 0.5+Y, -Z
SFAC C  H  N  O  Cl
UNIT 88  88  12  20  4
SIZE 0.040 0.050 0.470
TEMP -100.000
OMIT 0 0 1
OMIT 0 52
L.S. 4
ACTA
BOND $H
FMAP 2
PLAN 20
CONF
EQIV $1 1+x,y,-1+z
EQIV $2 -1+x,y,z
EQIV $3 1+x,y,z
HTAB C4 O2_$2
HTAB C7 O3_$3
HTAB C14 O3_$3
HTAB C22 O8_$2
HTAB C27 O5_$3
HTAB C29 O8_$2
HTAB C44 N1_$1
MPLA 6 C9 > C14
MPLA 10 C15 > C22 N2 N3
MPLA 6 C31 > C36
MPLA 10 C37 > C44 N5 N6
WGHT    0.035400
FVAR       0.12429
CL1   5    0.864635    0.580556   -0.014823    11.00000    0.04531    0.04834 =
         0.02878    0.00637    0.01437    0.01082
CL2   5   -0.299205    0.917486   -0.398054    11.00000    0.03610    0.03928 =
         0.02253   -0.00232   -0.00251    0.00370
O1    4   -0.090586    0.628803    0.756309    11.00000    0.03893    0.02702 =
         0.02355   -0.00569   -0.00348    0.00080
O2    4    0.107927    0.640495    0.627625    11.00000    0.02936    0.02674 =
         0.02230   -0.00826   -0.00340    0.00206
O3    4   -0.265648    0.632333    0.555161    11.00000    0.02545    0.03794 =
         0.02491   -0.00502   -0.00172    0.00027
O4    4   -0.011566    0.534771    0.499037    11.00000    0.04239    0.02612 =
         0.01569   -0.00042   -0.00057   -0.01116
O5    4   -0.013965    0.673881    0.280829    11.00000    0.04655    0.02754 =
         0.01782    0.00427    0.00630    0.00771
O6    4    0.621250    0.843565    0.391654    11.00000    0.03748    0.03578 =
         0.02407    0.00885    0.00515   -0.00029
O7    4    0.383335    0.837634    0.259680    11.00000    0.02309    0.02845 =
         0.02497    0.00599    0.00381    0.00262
O8    4    0.746752    0.845698    0.194151    11.00000    0.02219    0.03766 =
         0.02760    0.00448    0.00346    0.00179
O9    4    0.494033    0.944406    0.135318    11.00000    0.03971    0.02764 =
         0.01705    0.00079    0.00321   -0.00897
O10   4    0.664768    0.827731   -0.091402    11.00000    0.04187    0.03024 =
         0.02164   -0.00338   -0.00495    0.00924
N1    3   -0.004183    0.674174    0.802294    11.00000    0.03310    0.02889 =
         0.02199   -0.01001   -0.00091   -0.00283
N2    3    0.254089    0.609058    0.220602    11.00000    0.03115    0.02338 =
         0.01582    0.00293   -0.00105    0.00003
N3    3    0.262376    0.705633    0.130807    11.00000    0.03527    0.02671 =
         0.02350    0.00175   -0.00166   -0.00019
N4    3    0.547026    0.796269    0.434960    11.00000    0.04283    0.03270 =
         0.02330    0.00463    0.00654   -0.00080
N5    3    0.440715    0.807392   -0.252826    11.00000    0.03091    0.02442 =
         0.02432   -0.00152    0.00554    0.00051
N6    3    0.322451    0.884931   -0.149598    11.00000    0.02469    0.02841 =
         0.01934    0.00132    0.00129   -0.00295
C1    1    0.291216    0.588936    0.844801    11.00000    0.05273    0.02969 =
         0.03823    0.00104   -0.01111    0.01180
AFIX 137
H1A   2    0.131276    0.559731    0.846278    11.00000   -1.50000
H1B   2    0.424376    0.583403    0.882060    11.00000   -1.50000
H1C   2    0.395448    0.582091    0.806395    11.00000   -1.50000
AFIX   0
C2    1    0.173855    0.651946    0.844305    11.00000    0.02772    0.02635 =
         0.02374    0.00681    0.00011   -0.00054
C3    1    0.271773    0.695279    0.896264    11.00000    0.04773    0.03441 =
         0.02725    0.00289   -0.01028   -0.01276
AFIX 137
H3A   2    0.174783    0.734644    0.889441    11.00000   -1.50000
H3B   2    0.482114    0.700917    0.896040    11.00000   -1.50000
H3C   2    0.222218    0.678509    0.937165    11.00000   -1.50000
AFIX   0
C4    1   -0.249011    0.658983    0.705224    11.00000    0.03366    0.04022 =
         0.02418   -0.00588   -0.00623    0.00759
AFIX  23
H4A   2   -0.373071    0.690977    0.722559    11.00000   -1.20000
H4B   2   -0.377026    0.629170    0.682331    11.00000   -1.20000
AFIX   0
C5    1   -0.051026    0.687464    0.659707    11.00000    0.03499    0.02708 =
         0.02354   -0.00803   -0.00652    0.00325
AFIX  23
H5A   2   -0.166372    0.711961    0.628106    11.00000   -1.20000
H5B   2    0.087318    0.715033    0.682908    11.00000   -1.20000
AFIX   0
C6    1   -0.037010    0.613956    0.577326    11.00000    0.02855    0.02542 =
         0.01546    0.00156    0.00149   -0.00859
C7    1    0.121855    0.558347    0.556314    11.00000    0.03213    0.02208 =
         0.01729    0.00112   -0.00160   -0.00141
AFIX  13
H7    2    0.329611    0.568446    0.550393    11.00000   -1.20000
AFIX   0
C8    1    0.100509    0.507487    0.605938    11.00000    0.05889    0.03317 =
         0.01967    0.00498   -0.00432   -0.00209
AFIX 137
H8A   2   -0.103831    0.499428    0.612916    11.00000   -1.50000
H8B   2    0.200527    0.520346    0.645778    11.00000   -1.50000
H8C   2    0.191245    0.470318    0.590703    11.00000   -1.50000
AFIX   0
C9    1    0.011497    0.569948    0.444753    11.00000    0.03184    0.01929 =
         0.01517   -0.00332    0.00402    0.00058
C10   1   -0.166016    0.552051    0.393387    11.00000    0.04201    0.02222 =
         0.02329   -0.00332   -0.00093   -0.00735
AFIX  43
H10   2   -0.287105    0.517300    0.396377    11.00000   -1.20000
AFIX   0
C11   1   -0.167024    0.584951    0.337422    11.00000    0.03797    0.02961 =
         0.01886   -0.00341   -0.00524   -0.00196
AFIX  43
H11   2   -0.289476    0.573236    0.301931    11.00000   -1.20000
AFIX   0
C12   1    0.009068    0.633972    0.334173    11.00000    0.03722    0.02373 =
         0.01527    0.00364    0.00523    0.00479
C13   1    0.193021    0.651525    0.383815    11.00000    0.03806    0.03425 =
         0.02755    0.00438    0.00403   -0.00850
AFIX  43
H13   2    0.316556    0.685771    0.379949    11.00000   -1.20000
AFIX   0
C14   1    0.196827    0.618389    0.440332    11.00000    0.03388    0.02996 =
         0.01959   -0.00082    0.00072   -0.00850
AFIX  43
H14   2    0.325676    0.629273    0.475065    11.00000   -1.20000
AFIX   0
C15   1    0.128427    0.660526    0.227982    11.00000    0.02857    0.02738 =
         0.01391   -0.00305   -0.00198   -0.00015
C16   1    0.395405    0.603513    0.164686    11.00000    0.01937    0.02685 =
         0.01944    0.00090    0.00002    0.00129
C17   1    0.529007    0.548430    0.150898    11.00000    0.02559    0.02504 =
         0.02537    0.00397    0.00397   -0.00383
AFIX  43
H17   2    0.522793    0.515546    0.179973    11.00000   -1.20000
AFIX   0
C18   1    0.669221    0.541026    0.095993    11.00000    0.02745    0.02910 =
         0.02996    0.00079    0.00112    0.00487
AFIX  43
H18   2    0.757237    0.503223    0.086570    11.00000   -1.20000
AFIX   0
C19   1    0.680058    0.590316    0.054089    11.00000    0.02573    0.03629 =
         0.02220    0.00162    0.00590    0.00423
C20   1    0.553956    0.644589    0.065782    11.00000    0.03081    0.03430 =
         0.01923    0.00595    0.00006   -0.00548
AFIX  43
H20   2    0.567757    0.677458    0.036905    11.00000   -1.20000
AFIX   0
C21   1    0.401930    0.651867    0.121230    11.00000    0.01962    0.02357 =
         0.02014   -0.00177   -0.00402   -0.00279
C22   1    0.123387    0.709745    0.183154    11.00000    0.03868    0.02873 =
         0.01939    0.00092    0.00248    0.00534
AFIX  43
H22   2    0.018114    0.745783    0.191451    11.00000   -1.20000
AFIX   0
C23   1    0.291983    0.772160    0.523885    11.00000    0.06823    0.03745 =
         0.03294    0.00325    0.01564   -0.00315
AFIX 137
H23A  2    0.387126    0.733111    0.516405    11.00000   -1.50000
H23B  2    0.081207    0.766600    0.520731    11.00000   -1.50000
H23C  2    0.352222    0.787082    0.566237    11.00000   -1.50000
AFIX   0
C24   1    0.376421    0.817411    0.475538    11.00000    0.03098    0.03649 =
         0.02395   -0.00064    0.00168    0.00335
C25   1    0.258100    0.880199    0.476020    11.00000    0.04039    0.04514 =
         0.03295    0.00197   -0.00566    0.00818
AFIX 137
H25A  2    0.415974    0.909539    0.472088    11.00000   -1.50000
H25B  2    0.165196    0.887295    0.515835    11.00000   -1.50000
H25C  2    0.114913    0.885271    0.440457    11.00000   -1.50000
AFIX   0
C26   1    0.759342    0.815128    0.341255    11.00000    0.02846    0.05424 =
         0.02019    0.00950    0.00532    0.00544
AFIX  23
H26A  2    0.885933    0.781891    0.358291    11.00000   -1.20000
H26B  2    0.882796    0.845269    0.320718    11.00000   -1.20000
AFIX   0
C27   1    0.541740    0.789560    0.293053    11.00000    0.03058    0.03129 =
         0.02195    0.00462    0.00423    0.00768
AFIX  23
H27A  2    0.642799    0.764333    0.262403    11.00000   -1.20000
H27B  2    0.404197    0.763015    0.314398    11.00000   -1.20000
AFIX   0
C28   1    0.517302    0.863178    0.211187    11.00000    0.01729    0.02974 =
         0.01651   -0.00171   -0.00054   -0.00794
C29   1    0.341047    0.916494    0.184021    11.00000    0.02689    0.02921 =
         0.02076    0.00349    0.00493   -0.00074
AFIX  13
H29   2    0.147081    0.902038    0.166768    11.00000   -1.20000
AFIX   0
C30   1    0.304427    0.964372    0.234516    11.00000    0.05749    0.03052 =
         0.03440    0.00044    0.01663    0.00868
AFIX 137
H30A  2    0.495510    0.978743    0.250574    11.00000   -1.50000
H30B  2    0.201475    0.946625    0.269304    11.00000   -1.50000
H30C  2    0.192610    0.998713    0.216326    11.00000   -1.50000
AFIX   0
C31   1    0.515775    0.913353    0.078865    11.00000    0.03144    0.02330 =
         0.01845    0.00397   -0.00356    0.00255
C32   1    0.692075    0.939935    0.036964    11.00000    0.06423    0.03042 =
         0.02942   -0.00506    0.01423   -0.02076
AFIX  43
H32   2    0.785076    0.977445    0.047686    11.00000   -1.20000
AFIX   0
C33   1    0.736938    0.913068   -0.020701    11.00000    0.05774    0.02805 =
         0.02884   -0.00140    0.01450   -0.01019
AFIX  43
H33   2    0.860677    0.931582   -0.049466    11.00000   -1.20000
AFIX   0
C34   1    0.600924    0.859798   -0.035390    11.00000    0.03422    0.02832 =
         0.01748    0.00232   -0.00232    0.00549
C35   1    0.421196    0.832329    0.005281    11.00000    0.05325    0.03549 =
         0.02763   -0.00175   -0.00222   -0.01758
AFIX  43
H35   2    0.326668    0.795171   -0.006196    11.00000   -1.20000
AFIX   0
C36   1    0.377843    0.859270    0.063671    11.00000    0.04732    0.04409 =
         0.02436   -0.00248    0.00259   -0.01777
AFIX  43
H36   2    0.255008    0.840576    0.092503    11.00000   -1.20000
AFIX   0
C37   1    0.510144    0.841370   -0.145930    11.00000    0.02853    0.02327 =
         0.02118    0.00067    0.00149   -0.00142
C38   1    0.179842    0.891927   -0.208073    11.00000    0.02609    0.01740 =
         0.01661   -0.00301    0.00207   -0.00619
C39   1   -0.024015    0.939250   -0.218043    11.00000    0.03023    0.02640 =
         0.02192   -0.00622    0.00325    0.00196
AFIX  43
H39   2   -0.063435    0.965645   -0.184021    11.00000   -1.20000
AFIX   0
C40   1   -0.166341    0.947876   -0.275903    11.00000    0.02671    0.02786 =
         0.02924   -0.00396    0.00137    0.00513
AFIX  43
H40   2   -0.299480    0.980558   -0.282517    11.00000   -1.20000
AFIX   0
C41   1   -0.111494    0.907435   -0.325250    11.00000    0.02678    0.02974 =
         0.01544    0.00159   -0.00040   -0.00416
C42   1    0.083458    0.861189   -0.317830    11.00000    0.02760    0.02448 =
         0.01989   -0.00625    0.00640   -0.00186
AFIX  43
H42   2    0.115554    0.834439   -0.352011    11.00000   -1.20000
AFIX   0
C43   1    0.237394    0.853276   -0.259052    11.00000    0.02351    0.01324 =
         0.02365    0.00054    0.00324   -0.00446
C44   1    0.573868    0.802774   -0.197487    11.00000    0.02917    0.02225 =
         0.02666    0.00170    0.00463    0.00239
AFIX  43
H44   2    0.719549    0.772503   -0.191032    11.00000   -1.20000
HKLF 4 1 1 0 0 0 1 0 0 0 1
REM  JK583 in P2(1)
REM R1 =  0.0537 for   5996 Fo > 4sig(Fo)  and  0.0883 for all   8319 data
REM    565 parameters refined using      1 restraints
END
WGHT      0.0354      0.0000
REM Highest difference peak  0.258,  deepest hole -0.244,  1-sigma level  0.054
Q1    1   1.1077  0.5906 -0.0186  11.00000  0.05    0.26
Q2    1   0.4718  0.8442 -0.3588  11.00000  0.05    0.22
Q3    1   0.0644  0.7882 -0.3368  11.00000  0.05    0.22
Q4    1   0.4781  0.8876 -0.2977  11.00000  0.05    0.20
Q5    1   0.4993  0.8712 -0.1592  11.00000  0.05    0.20
Q6    1  -0.5287  0.9282 -0.3976  11.00000  0.05    0.20
Q7    1   0.5183  0.8620 -0.2590  11.00000  0.05    0.20
Q8    1   0.2213  0.5631  0.8047  11.00000  0.05    0.20
Q9    1   0.6938  0.7445 -0.1992  11.00000  0.05    0.19
Q10   1   1.0081  0.9359 -0.0019  11.00000  0.05    0.19
Q11   1  -0.1607  0.8686 -0.3204  11.00000  0.05    0.19
Q12   1  -0.6882  0.9307 -0.3769  11.00000  0.05    0.19
Q13   1   1.1378  0.7463  0.3436  11.00000  0.05    0.19
Q14   1  -0.2500  0.7400  0.1204  11.00000  0.05    0.19
Q15   1   0.0135  0.7805  0.0187  11.00000  0.05    0.19
Q16   1   0.7858  0.5798  0.0802  11.00000  0.05    0.19
Q17   1   0.7883  0.7623 -0.1004  11.00000  0.05    0.19
Q18   1   0.7475  0.5488 -0.0387  11.00000  0.05    0.18
Q19   1  -0.0913  0.6369  0.5413  11.00000  0.05    0.18
Q20   1   0.7059  1.0258  0.0272  11.00000  0.05    0.18
;
