# Supplementary material for: Crystal structure of propaquizafop
Source: Acta Crystallogr Sect E Struct Rep Online. 2014 Nov 19;70(Pt 12):o1266–7. doi: 10.1107/S1600536814024751 (PMC4257450; doi:10.1107/S1600536814024751)
Supplement: Supplementary file 2 [file e-70-o1266-Isup2.hkl]

# 
# h,k,l, Fc-squared, Fo-squared, sigma(Fo-squared) and status flag 
# 
data_I
_shelx_title ' JK583 in P2(1)' 
_shelx_refln_list_code          4 
_shelx_F_calc_maximum      251.31 
_exptl_crystal_F_000       928.00 
_reflns_d_resolution_high  0.8107 
 
loop_ 
 _symmetry_equiv_pos_as_xyz 
 'x, y, z' 
 '-x, y+1/2, -z' 
 
_cell_length_a     4.6205 
_cell_length_b    21.9423 
_cell_length_c    21.1737 
_cell_angle_alpha  90.000 
_cell_angle_beta   93.263 
_cell_angle_gamma  90.000 
 
_shelx_F_squared_multiplier     1.000 
 
loop_ 
 _refln_index_h 
 _refln_index_k 
 _refln_index_l 
 _refln_F_squared_calc 
 _refln_F_squared_meas 
 _refln_F_squared_sigma 
 _refln_observed_status 
   1 -26   0      106.08      150.19     57.61 o 
   1 -25   0      315.85      326.27     73.15 o 
   2 -25   0        7.10        1.29     33.02 o 
   0 -24   0      136.58      160.55     52.44 o 
   1 -24   0       14.53       29.78     38.19 o 
   2 -24   0       16.08        0.00     31.07 o 
   1 -23   0      104.39      122.35     51.14 o 
   2 -23   0       13.19       49.20     36.90 o 
   3 -23   0       59.14       74.79     31.06 o 
   0 -22   0       82.32      112.56     40.78 o 
   1 -22   0      300.09      267.89     51.79 o 
   2 -22   0      136.87      191.44     60.53 o 
   3 -22   0       37.99       14.03     25.89 o 
   1 -21   0      647.10      694.99     63.40 o 
   2 -21   0      141.80      121.52     47.90 o 
   3 -21   0        3.25        0.00     22.20 o 
   0 -20   0      158.37      159.92     36.90 o 
   1 -20   0      394.46      417.79     49.68 o 
   2 -20   0       73.95       25.00     40.14 o 
   3 -20   0      347.72      330.73     45.98 o 
   1 -19   0      366.90      364.74     67.36 o 
   2 -19   0      179.07      232.12     30.40 o 
   3 -19   0      221.44      238.36     50.17 o 
   4 -19   0       21.44      143.71     59.56 o 
   0 -18   0      337.55      314.42     41.01 o 
   1 -18   0      150.77      170.83     26.30 o 
   2 -18   0      248.21      259.26     31.18 o 
   3 -18   0       29.69        0.00     18.77 o 
   4 -18   0       16.56       18.13     44.67 o 
   1 -17   0      503.14      553.38     42.12 o 
   2 -17   0       84.61       81.93     19.17 o 
   3 -17   0        4.51       13.50     19.52 o 
   4 -17   0       35.00       29.78     43.37 o 
   0 -16   0      352.31      352.61     33.37 o 
   1 -16   0      577.16      529.81     34.37 o 
   2 -16   0      471.77      405.31     55.10 o 
   3 -16   0       95.22      110.56     31.09 o 
   4 -16   0      198.30      220.10     66.68 o 
   1 -15   0      288.54      298.54     31.49 o 
   2 -15   0      251.98      235.22     26.88 o 
   3 -15   0      114.55      117.08     20.48 o 
   4 -15   0        8.21       34.31     39.49 o 
   0 -14   0     1359.17     1687.54     82.88 o 
   1 -14   0       21.85       21.11     11.08 o 
   2 -14   0      268.85      249.88     27.14 o 
   3 -14   0      695.88      690.97     59.87 o 
   4 -14   0       38.59       68.62     44.02 o 
   1 -13   0      445.02      501.45     26.51 o 
   2 -13   0      454.20      440.90     33.81 o 
   3 -13   0      100.19       89.99     12.49 o 
   4 -13   0      373.95      479.05     77.68 o 
   0 -12   0      502.49      650.64     37.48 o 
   1 -12   0       23.16       27.79      9.07 o 
   2 -12   0      303.56      319.86     27.26 o 
   3 -12   0      582.11      532.94     65.06 o 
   4 -12   0      348.55      279.20     41.17 o 
   5 -12   0        1.39       26.54     40.14 o 
   1 -11   0     2785.30     2818.92     80.31 o 
   2 -11   0      588.23      601.73     52.89 o 
   3 -11   0     1284.02     1268.48    136.59 o 
   4 -11   0      274.80      360.42     46.88 o 
   5 -11   0      125.13       73.15     42.73 o 
   0 -10   0     1860.75     1857.56     60.43 o 
   1 -10   0      946.42      895.63     33.35 o 
   2 -10   0      337.75      369.72     27.10 o 
   3 -10   0      278.41      302.38     93.87 o 
   4 -10   0       19.25        0.00     17.62 o 
   5 -10   0       54.18      166.37     47.90 o 
   1  -9   0     1630.17     1666.63     54.93 o 
   2  -9   0      999.72      986.15     34.20 o 
   3  -9   0      128.99      132.17     29.13 o 
   4  -9   0      121.47      181.79     87.39 o 
   5  -9   0       73.64      103.58     42.08 o 
   0  -8   0     5485.02     5212.66    162.01 o 
   1  -8   0      987.72      928.58     41.44 o 
   2  -8   0      653.74      678.39     35.61 o 
   3  -8   0       10.02        7.71     14.63 o 
   4  -8   0       95.00      123.55     27.67 o 
   5  -8   0       25.10       28.48     27.19 o 
   1  -7   0     1110.12     1100.46     38.88 o 
   2  -7   0      832.38      738.17     39.11 o 
   3  -7   0      384.33      385.42     33.21 o 
   4  -7   0      239.84      225.69     42.08 o 
   5  -7   0      326.72      345.04     59.56 o 
   0  -6   0     1757.79     1761.39     62.85 o 
   1  -6   0     1363.01     1357.25     43.22 o 
   2  -6   0     1239.99     1378.82     51.41 o 
   3  -6   0       85.77      181.11     25.51 o 
   4  -6   0        6.69        5.88     17.23 o 
   5  -6   0      348.35      312.67     53.73 o 
   1  -5   0     3878.27     3739.71     85.09 o 
   2  -5   0     1688.15     1596.52     53.41 o 
   3  -5   0      143.77      124.29     17.52 o 
   4  -5   0      118.88      172.28     39.49 o 
   5  -5   0      203.60      201.98     44.02 o 
   0  -4   0    63154.80    63360.61   1753.28 o 
   1  -4   0     4766.91     4669.88    117.63 o 
   2  -4   0     1195.94     1203.12     41.87 o 
   3  -4   0      168.99      159.79     18.17 o 
   4  -4   0      331.15      361.76     38.52 o 
   5  -4   0       85.70      109.40     33.66 o 
   1  -3   0     3959.38     3636.04     68.69 o 
   2  -3   0      402.88      406.93     41.29 o 
   3  -3   0       93.44       97.18     14.51 o 
   4  -3   0      283.76      304.94     25.50 o 
   5  -3   0       19.27       40.14     23.95 o 
   0  -2   0        2.78        0.00      4.86 o 
   1  -2   0    33624.41    32479.01    747.27 o 
   2  -2   0      369.68      321.31     18.05 o 
   3  -2   0      183.18      177.47     15.47 o 
   4  -2   0       20.16        9.29     10.11 o 
   5  -2   0      171.93      191.62     35.60 o 
   1  -1   0      820.87      781.41     25.18 o 
   2  -1   0       37.23       16.95      6.80 o 
   3  -1   0      120.95      123.57     11.56 o 
   4  -1   0       39.02       42.63     22.45 o 
   5  -1   0      145.02      114.58     28.48 o 
   4   0   0       47.11       48.23     10.15 o 
   5   0   0       65.87      119.76     25.25 o 
   4   1   0       34.81       31.19     13.40 o 
   5   1   0      140.58      119.76     23.95 o 
   0   2   0        1.13        0.00      2.32 o 
   1   2   0    33607.71    31486.92   1334.21 o 
   5   2   0      171.53      152.13     24.60 o 
   1   3   0     3898.46     3658.80     93.55 o 
   5   3   0       18.08        6.47     13.59 o 
   0   4   0    63125.43    60279.64   1396.30 o 
   1   4   0     4778.49     4928.38    119.28 o 
   2   4   0     1187.26     1157.65     38.45 o 
   5   4   0       89.19       95.16     20.72 o 
   1   5   0     3919.15     3859.71     62.24 o 
   2   5   0     1665.94     1631.32     54.70 o 
   3   5   0      134.99      113.25     12.12 o 
   4   5   0      112.06      122.45     13.45 o 
   5   5   0      201.00      183.85     26.54 o 
   0   6   0     1810.41     1629.39     64.54 o 
   1   6   0     1353.21     1356.00     39.68 o 
   2   6   0     1233.78     1336.32     44.59 o 
   3   6   0       86.26      185.79     16.48 o 
   4   6   0        6.26       14.19      9.31 o 
   5   6   0      343.55      362.52     40.14 o 
   1   7   0     1133.07     1104.31     24.65 o 
   2   7   0      847.71      812.34     38.32 o 
   3   7   0      394.75      398.21     27.67 o 
   4   7   0      242.20      230.64     21.91 o 
   5   7   0      326.00      332.10     40.78 o 
   0   8   0     5478.91     5303.02    134.65 o 
   1   8   0      998.91      976.17     24.34 o 
   2   8   0      652.98      677.11     32.45 o 
   3   8   0       13.24        4.18      9.95 o 
   4   8   0       98.10      134.00     28.48 o 
   5   8   0       23.97       38.84     20.07 o 
   1   9   0     1659.30     1639.19     36.26 o 
   2   9   0     1007.73     1073.53     42.73 o 
   3   9   0      129.69      124.62     19.45 o 
   4   9   0      126.01      138.53     31.07 o 
   5   9   0       76.52      117.17     33.02 o 
   0  10   0     1886.08     1879.82     61.16 o 
   1  10   0      940.22      928.95     30.01 o 
   2  10   0      330.54      373.89     28.70 o 
   3  10   0      272.22      273.21     44.34 o 
   4  10   0       18.45        0.00     20.07 o 
   5  10   0       53.04       89.98     31.72 o 
   1  11   0     2776.09     2907.16     61.48 o 
   2  11   0      598.00      616.10     33.08 o 
   3  11   0     1300.48     1305.08     89.34 o 
   4  11   0      275.49      336.63     51.14 o 
   5  11   0      127.18      141.12     38.84 o 
   0  12   0      524.17      645.23     53.41 o 
   1  12   0       21.85       18.09      8.19 o 
   2  12   0      299.49      272.95     23.61 o 
   3  12   0      582.48      544.43     64.74 o 
   4  12   0      345.87      341.81     55.03 o 
   5  12   0        1.46       17.48     26.54 o 
   1  13   0      453.63      455.82     26.31 o 
   2  13   0      476.69      428.44     40.10 o 
   3  13   0       94.37       63.44     29.13 o 
   4  13   0      368.93      334.68     56.97 o 
   0  14   0     1347.25     1525.59     60.21 o 
   1  14   0       24.52       24.80      9.92 o 
   2  14   0      263.36      252.30     16.58 o 
   3  14   0      681.85      555.43     73.80 o 
   4  14   0       38.36        5.18     27.19 o 
   1  15   0      297.92      281.17     22.50 o 
   2  15   0      248.66      228.74     17.89 o 
   3  15   0      113.96      110.05     38.19 o 
   4  15   0        8.87       33.02     31.72 o 
   0  16   0      350.86      326.05     40.09 o 
   1  16   0      565.52      533.77     36.24 o 
   2  16   0      462.82      428.90     35.14 o 
   3  16   0       98.08       50.49     33.02 o 
   4  16   0      201.14      218.81     56.32 o 
   1  17   0      496.33      477.48     39.75 o 
   2  17   0       86.31      123.17     21.96 o 
   3  17   0        5.01        0.00     28.48 o 
   4  17   0       33.20       16.18     34.96 o 
   0  18   0      332.94      370.56     47.58 o 
   1  18   0      147.61      149.11     27.57 o 
   2  18   0      256.91      218.46     31.07 o 
   3  18   0       29.14       66.03     40.78 o 
   4  18   0       17.46       76.39     42.08 o 
   1  19   0      360.97      380.85     52.90 o 
   2  19   0      175.98      183.36     28.72 o 
   3  19   0      223.57      158.60     55.03 o 
   4  19   0       23.68       86.75     47.26 o 
   0  20   0      158.61      132.06     56.64 o 
   1  20   0      386.67      319.61     36.45 o 
   2  20   0       70.82       41.96     19.63 o 
   3  20   0      356.17      275.78     70.56 o 
   1  21   0      648.17      577.87    132.71 o 
   2  21   0      143.73      203.85     59.23 o 
   3  21   0        3.32        0.00     37.55 o 
   0  22   0       80.77       47.26     34.96 o 
   1  22   0      300.77      365.39     45.99 o 
   2  22   0      139.00      165.12     31.92 o 
   3  22   0       36.70       59.56     51.79 o 
   1  23   0      110.37       90.85     25.92 o 
   2  23   0       12.39       16.51     20.72 o 
   3  23   0       57.52       33.02     49.20 o 
   0  24   0      137.97      183.20     55.03 o 
   1  24   0       14.08       19.42     20.37 o 
   2  24   0       15.99       33.26     25.25 o 
   1  25   0      313.60      321.78     43.50 o 
   2  25   0        6.87        0.00     20.96 o 
   0  26   0       35.24        0.00     33.02 o 
   1  26   0      107.91      141.10     61.82 o 
  -1 -26   1       36.89       38.84     43.37 o 
   1 -26   1      306.47      301.67     70.56 o 
  -2 -25   1       51.59       21.36     36.25 o 
  -1 -25   1       41.37       79.63     48.55 o 
   0 -25   1       41.16       49.20     29.75 o 
   1 -25   1      164.02      188.38     56.97 o 
   2 -25   1      128.34      251.82     64.74 o 
  -2 -24   1       18.14        0.00     33.66 o 
  -1 -24   1      372.40      310.09     73.15 o 
   0 -24   1       54.30       60.54     30.13 o 
   1 -24   1      330.26      376.76     73.80 o 
   2 -24   1       61.96       97.10     46.61 o 
  -3 -23   1       49.02       57.90     30.79 o 
  -2 -23   1       71.12      138.53     50.49 o 
  -1 -23   1      133.51      192.27     55.67 o 
   0 -23   1      163.20      126.61     30.17 o 
   1 -23   1      266.18      163.20     37.92 o 
   2 -23   1       93.79      116.52     45.96 o 
  -3 -22   1        3.58       42.05     50.17 o 
  -2 -22   1       95.81      118.44     34.25 o 
  -1 -22   1      133.82      115.23     47.26 o 
   0 -22   1       41.91       71.75     20.30 o 
   1 -22   1      264.07      280.50     49.52 o 
   2 -22   1      446.70      485.91     59.90 o 
   3 -22   1      148.04      169.97     38.51 o 
  -3 -21   1       37.06       23.62     24.15 o 
  -2 -21   1       31.99       26.01     25.39 o 
  -1 -21   1      155.58      116.96     30.51 o 
   0 -21   1       61.75       35.84     17.30 o 
   1 -21   1       13.68        0.00     19.67 o 
   2 -21   1       48.95       25.39     26.89 o 
   3 -21   1      128.13      146.41     60.53 o 
  -3 -20   1      212.02      167.15     45.96 o 
  -2 -20   1        8.70       32.09     25.25 o 
  -1 -20   1      673.46      794.07     56.18 o 
   0 -20   1      293.92      302.50     31.28 o 
   1 -20   1      454.78      497.77     45.81 o 
   2 -20   1      174.46      254.69     39.00 o 
   3 -20   1       50.49       37.65     30.75 o 
  -4 -19   1       26.49       43.37     49.85 o 
  -3 -19   1      127.55      149.62     32.64 o 
  -2 -19   1       98.84       73.24     42.73 o 
  -1 -19   1      174.73      201.98     25.27 o 
   0 -19   1      132.98      172.65     23.48 o 
   1 -19   1      232.08      299.48     53.96 o 
   2 -19   1       16.26        5.31     16.40 o 
   3 -19   1      111.99      106.79     95.81 o 
   4 -19   1       12.18       66.03     51.79 o 
  -4 -18   1       29.59        0.00     40.78 o 
  -3 -18   1      129.16      205.53     34.79 o 
  -2 -18   1       41.80       41.38     25.62 o 
  -1 -18   1        4.91       18.81     13.66 o 
   0 -18   1      258.55      230.71     36.63 o 
   1 -18   1      110.34      120.25     23.58 o 
   2 -18   1       49.81       78.07     21.76 o 
   3 -18   1      177.92      199.36     35.67 o 
   4 -18   1      191.68       52.44     52.44 o 
  -4 -17   1       45.18        0.00     42.08 o 
  -3 -17   1      203.20      169.43     31.35 o 
  -2 -17   1      137.00      103.67     32.22 o 
  -1 -17   1      329.86      312.84     28.29 o 
   0 -17   1      916.75      958.22     39.95 o 
   1 -17   1       56.33       41.30     32.38 o 
   2 -17   1      216.49      162.10     24.75 o 
   3 -17   1      494.93      459.89     64.76 o 
   4 -17   1      365.73      401.36     84.16 o 
  -4 -16   1       34.80        0.00     37.55 o 
  -3 -16   1       10.71        0.00     16.21 o 
  -2 -16   1       95.99       73.58     58.08 o 
  -1 -16   1       80.41       73.16     22.79 o 
   0 -16   1      672.75      691.85     33.17 o 
   1 -16   1       51.50       32.69     13.29 o 
   2 -16   1       79.87       64.30     19.48 o 
   3 -16   1      186.69      191.26     42.49 o 
   4 -16   1        5.72        3.88     39.49 o 
  -4 -15   1      115.67      108.76     52.44 o 
  -3 -15   1      357.53      324.37     30.04 o 
  -2 -15   1     1206.21     1169.08     82.08 o 
  -1 -15   1       38.00       31.86     11.48 o 
   0 -15   1      137.32      151.45     15.38 o 
   1 -15   1       14.62       14.58     11.21 o 
   2 -15   1      202.49      161.78     24.17 o 
   3 -15   1       40.95       24.73     14.67 o 
   4 -15   1       76.25       89.98     47.26 o 
  -4 -14   1      450.82      497.82     81.57 o 
  -3 -14   1      180.15      186.05     22.09 o 
  -2 -14   1       15.97       17.16     12.16 o 
  -1 -14   1       11.69        0.00      8.72 o 
   0 -14   1      769.56      722.90     30.94 o 
   1 -14   1      752.04      758.64     39.29 o 
   2 -14   1      217.16      220.85     26.11 o 
   3 -14   1      141.70      132.03     20.73 o 
   4 -14   1       13.73        0.00     32.37 o 
  -4 -13   1      295.14      264.77     60.85 o 
  -3 -13   1      170.70      161.58     15.13 o 
  -2 -13   1      243.65      243.88     24.70 o 
  -1 -13   1     1594.66     1519.44     46.72 o 
   0 -13   1      282.48      298.09     20.46 o 
   1 -13   1      321.83      331.56     22.07 o 
   2 -13   1       19.43       28.28     13.37 o 
   3 -13   1      147.60      123.93     18.84 o 
   4 -13   1      103.35       68.71     49.52 o 
  -5 -12   1       24.40       13.59     33.66 o 
  -4 -12   1       30.66       89.34     42.73 o 
  -3 -12   1       88.86       18.32     17.83 o 
  -2 -12   1      126.85      139.65     18.51 o 
  -1 -12   1      382.97      387.07     20.93 o 
   0 -12   1     1380.70     1377.39     36.92 o 
   1 -12   1      218.24      227.33     27.78 o 
   2 -12   1      769.41      753.94     45.37 o 
   3 -12   1      382.27      397.56     19.08 o 
   4 -12   1       47.60       67.76     26.29 o 
   5 -12   1       27.37        0.00     33.66 o 
  -5 -11   1      109.68       66.03     41.43 o 
  -4 -11   1       84.97       86.53     27.00 o 
  -3 -11   1      187.37      201.28     57.29 o 
  -2 -11   1      685.06      681.22     33.05 o 
  -1 -11   1       75.13       82.24     10.42 o 
   0 -11   1      340.34      331.83     18.27 o 
   1 -11   1     1449.29     1358.76     38.73 o 
   2 -11   1      141.36      129.55     15.59 o 
   3 -11   1        9.29       11.73     18.13 o 
   4 -11   1      282.37      313.21     66.35 o 
   5 -11   1       63.48       26.54     33.66 o 
  -5 -10   1        5.59        0.00     29.13 o 
  -4 -10   1      218.82      251.54     37.24 o 
  -3 -10   1       13.58        0.85     14.63 o 
  -2 -10   1      126.56      137.11     14.53 o 
  -1 -10   1     2312.33     2389.50     58.37 o 
   0 -10   1      666.64      648.32     25.08 o 
   1 -10   1     3572.79     3577.79     88.64 o 
   2 -10   1      861.27      904.38     34.52 o 
   3 -10   1       43.83       30.97     29.45 o 
   4 -10   1       94.43      139.95     30.02 o 
   5 -10   1       25.57        0.00     25.89 o 
  -5  -9   1       77.89       60.85     37.55 o 
  -4  -9   1       52.64       40.81     23.95 o 
  -3  -9   1       73.11       74.55     20.37 o 
  -2  -9   1      860.52      886.09     29.29 o 
  -1  -9   1      820.46      743.13     30.87 o 
   0  -9   1      563.22      536.71     21.42 o 
   1  -9   1     1947.61     1905.11     61.42 o 
   2  -9   1      966.41     1070.22     34.30 o 
   3  -9   1      386.28      332.72     38.20 o 
   4  -9   1       10.02       16.20     19.81 o 
   5  -9   1       99.66       78.98     35.60 o 
  -5  -8   1      310.97      396.83     63.44 o 
  -4  -8   1      227.08      288.88     37.64 o 
  -3  -8   1      421.84      417.57     62.15 o 
  -2  -8   1      463.23      492.99     24.20 o 
  -1  -8   1      343.13      314.74     19.60 o 
   0  -8   1     7843.66     7328.89    127.02 o 
   1  -8   1      330.35      288.03     21.75 o 
   2  -8   1      315.86      316.09     17.92 o 
   3  -8   1      215.20      242.07     44.99 o 
   4  -8   1       86.15       60.20     23.35 o 
   5  -8   1       49.78       49.20     31.72 o 
  -5  -7   1      141.86      100.99     35.60 o 
  -4  -7   1       17.07       35.05     19.72 o 
  -3  -7   1       28.40       32.16     12.89 o 
  -2  -7   1     1155.74     1142.46     34.06 o 
  -1  -7   1      851.42      778.80     30.56 o 
   0  -7   1     2837.37     2773.76     53.95 o 
   1  -7   1      106.04       94.35     13.19 o 
   2  -7   1      466.32      413.37     19.51 o 
   3  -7   1       25.85       17.01     11.79 o 
   4  -7   1      307.16      321.24     40.65 o 
   5  -7   1        4.13       27.19     31.07 o 
  -5  -6   1       27.71        0.00     21.36 o 
  -4  -6   1        3.17        0.00     15.54 o 
  -3  -6   1      378.00      384.20     29.22 o 
  -2  -6   1      822.57      847.40     35.38 o 
  -1  -6   1     6949.82     6730.52    167.50 o 
   0  -6   1     1486.88     1450.75     31.32 o 
   1  -6   1      924.04      926.99     51.57 o 
   2  -6   1      448.20      459.13     18.59 o 
   3  -6   1       82.35       88.14     17.88 o 
   4  -6   1      222.14      226.90     34.24 o 
   5  -6   1       74.30       76.39     33.66 o 
  -5  -5   1      239.20      253.12     45.96 o 
  -4  -5   1      285.20      345.04     76.39 o 
  -3  -5   1       78.23       95.03     25.36 o 
  -2  -5   1      298.59      264.27     20.72 o 
  -1  -5   1     3244.28     3098.59     70.00 o 
   0  -5   1     2444.95     2357.14     44.24 o 
   1  -5   1      961.59      953.91     29.05 o 
   2  -5   1     1115.59     1144.24     42.75 o 
   3  -5   1      265.83      267.93     24.39 o 
   4  -5   1       72.18       59.66     19.21 o 
   5  -5   1      282.86      214.92     45.32 o 
  -5  -4   1      231.44      275.13     45.32 o 
  -4  -4   1      275.14      248.00     32.25 o 
  -3  -4   1       92.64       98.67     14.10 o 
  -2  -4   1     1397.27     1457.02     55.19 o 
  -1  -4   1     9702.31     9292.46    217.01 o 
   0  -4   1     1731.07     1632.40     41.52 o 
   1  -4   1     9196.45     8822.50    208.47 o 
   2  -4   1     1286.51     1263.82     43.50 o 
   3  -4   1      199.97      230.32     21.42 o 
   4  -4   1      193.17      165.02     28.62 o 
   5  -4   1       13.00        1.94     22.01 o 
  -5  -3   1       73.27       83.51     27.19 o 
  -4  -3   1      148.84      187.81     22.60 o 
  -3  -3   1       94.45       84.69     13.91 o 
  -2  -3   1     2322.76     2321.95     66.03 o 
  -1  -3   1     3654.66     3601.07     67.27 o 
   0  -3   1      113.18       79.94      7.18 o 
   1  -3   1     7129.83     6736.00    164.00 o 
   2  -3   1      340.41      310.19     22.71 o 
   3  -3   1      405.61      382.62     26.26 o 
   4  -3   1      250.24      260.55     24.89 o 
   5  -3   1       46.56       38.19     24.60 o 
  -5  -2   1       76.00      145.01     30.43 o 
  -4  -2   1      427.25      436.69     27.71 o 
  -3  -2   1      296.24      277.68     18.61 o 
  -2  -2   1       25.09       49.75      8.42 o 
  -1  -2   1     1504.65     1515.49     42.18 o 
   0  -2   1      652.02      671.23     17.05 o 
   1  -2   1     3945.80     3883.18     98.75 o 
   2  -2   1     1420.71     1454.71     45.65 o 
   3  -2   1       30.68       25.78      9.14 o 
   4  -2   1       71.11       72.34     14.68 o 
   5  -2   1      488.76      482.93     56.32 o 
  -5  -1   1       45.01       25.89     18.77 o 
  -4  -1   1        8.87        0.00     12.22 o 
  -3  -1   1      323.68      305.69     15.79 o 
  -1  -1   1     4004.52     3835.75    109.40 o 
   1  -1   1     1566.35     1592.31     52.44 o 
   2  -1   1      568.40      593.17     23.45 o 
   3  -1   1      246.04      228.35     17.26 o 
   4  -1   1       20.40       18.22     25.50 o 
   5  -1   1      372.39      366.41     45.32 o 
  -5   0   1       91.05       91.93     22.01 o 
  -4   0   1       16.31        4.92      8.18 o 
   1   0   1    19820.73    19494.06    544.27 o 
   2   0   1      142.06      144.74     11.65 o 
   3   0   1      562.09      533.75     23.18 o 
   4   0   1      607.77      637.82     30.47 o 
   5   0   1        0.42        0.00     17.48 o 
  -5   1   1       43.94       80.92     18.77 o 
   1   1   1     1637.45     1566.99     45.78 o 
   3   1   1      234.89      248.11     15.11 o 
   4   1   1       20.98       27.90      9.86 o 
   5   1   1      367.21      398.77     42.73 o 
   0   2   1      633.69      598.33     29.34 o 
   1   2   1     3978.41     3955.11     96.31 o 
   4   2   1       75.52       77.98     12.12 o 
   5   2   1      482.62      559.32     47.26 o 
  -1   3   1     3648.09     3543.55     88.29 o 
   0   3   1      117.25       95.39      6.12 o 
   1   3   1     7141.98     7054.79    200.77 o 
   2   3   1      338.67      282.07     15.54 o 
   3   3   1      421.38      420.89     18.75 o 
   4   3   1      253.44      245.13     19.45 o 
   5   3   1       47.81       41.43     19.42 o 
  -1   4   1     9782.77     9209.11    193.05 o 
   0   4   1     1786.19     1686.24     32.75 o 
   1   4   1     9139.04     8713.04    211.38 o 
   2   4   1     1250.74     1188.66     45.32 o 
   3   4   1      205.12      233.64     16.67 o 
   4   4   1      190.35      212.71     18.29 o 
   5   4   1       12.96       31.72     17.48 o 
  -3   5   1       82.48       98.78     12.95 o 
  -2   5   1      280.38      322.72     20.07 o 
  -1   5   1     3238.76     3049.36     50.73 o 
   0   5   1     2416.21     2287.61     44.41 o 
   1   5   1      925.06      902.42     28.35 o 
   2   5   1     1141.06     1081.21     37.60 o 
   3   5   1      266.72      249.95     19.45 o 
   4   5   1       69.81       69.18     12.79 o 
   5   5   1      288.53      271.24     35.60 o 
  -5   6   1       28.26       11.65     15.54 o 
  -4   6   1        3.55       14.82     12.95 o 
  -3   6   1      384.26      380.65     22.11 o 
  -2   6   1      829.72      816.70     31.32 o 
  -1   6   1     7079.53     6925.61    108.83 o 
   0   6   1     1480.11     1426.59     31.69 o 
   1   6   1      917.40      970.97     26.09 o 
   2   6   1      465.54      412.52     34.83 o 
   3   6   1       76.58       58.29     12.36 o 
   4   6   1      229.37      242.72     22.17 o 
   5   6   1       74.34       43.37     21.36 o 
  -5   7   1      135.89      161.84     27.19 o 
  -4   7   1       15.46       21.48      9.95 o 
  -3   7   1       26.05       36.40     10.75 o 
  -2   7   1     1166.40     1141.93     37.17 o 
  -1   7   1      857.04      769.54     21.00 o 
   0   7   1     2839.11     2761.20     54.39 o 
   1   7   1      103.55      107.86      8.68 o 
   2   7   1      464.88      455.79     27.54 o 
   3   7   1       26.61       34.01     11.80 o 
   4   7   1      307.23      301.89     44.99 o 
   5   7   1        4.25        3.24     17.48 o 
  -5   8   1      303.50      324.33     40.78 o 
  -4   8   1      236.39      237.67     24.21 o 
  -3   8   1      406.78      413.06     35.28 o 
  -2   8   1      460.12      476.23     28.82 o 
  -1   8   1      346.62      334.78     13.80 o 
   0   8   1     7793.52     7227.91    127.54 o 
   1   8   1      332.36      286.55     14.26 o 
   2   8   1      299.09      302.69     23.85 o 
   3   8   1      218.13      202.67     22.37 o 
   4   8   1       80.93       88.69     27.19 o 
   5   8   1       47.99       84.80     30.43 o 
  -5   9   1       78.63      103.58     29.13 o 
  -4   9   1       52.60       69.27     23.30 o 
  -3   9   1       76.49       94.58     22.98 o 
  -2   9   1      809.77      823.95     38.40 o 
  -1   9   1      821.46      834.88     23.63 o 
   0   9   1      553.67      516.90     21.32 o 
   1   9   1     1939.61     1923.68     43.65 o 
   2   9   1      990.53      946.63     43.23 o 
   3   9   1      378.10      334.94     30.66 o 
   4   9   1        8.54       23.95     21.36 o 
   5   9   1      104.51      134.65     34.96 o 
  -5  10   1        4.56        7.12     20.07 o 
  -4  10   1      215.58      271.24     41.43 o 
  -3  10   1       15.32        5.95     13.59 o 
  -2  10   1      130.44      132.09     19.54 o 
  -1  10   1     2318.56     2449.77     52.64 o 
   0  10   1      663.58      631.98     24.81 o 
   1  10   1     3587.65     3718.65     73.34 o 
   2  10   1      892.70      862.64     37.65 o 
   3  10   1       44.41       21.32     14.56 o 
   4  10   1       93.78       51.14     27.84 o 
   5  10   1       27.59       53.08     25.25 o 
  -5  11   1      113.43      134.00     34.96 o 
  -4  11   1       87.35      106.17     30.43 o 
  -3  11   1      182.02      194.86     38.84 o 
  -2  11   1      696.01      676.36     35.10 o 
  -1  11   1       68.55       56.58      9.70 o 
   0  11   1      329.74      308.55     23.95 o 
   1  11   1     1423.29     1331.24     47.58 o 
   2  11   1      148.14      131.33     16.68 o 
   3  11   1        8.46        0.00     19.42 o 
   4  11   1      276.41      328.86     52.44 o 
   5  11   1       60.58      106.81     36.90 o 
  -5  12   1       23.89        1.94     23.95 o 
  -4  12   1       31.97        4.53     24.60 o 
  -3  12   1       81.16      153.42     36.25 o 
  -2  12   1      127.85      109.97     16.27 o 
  -1  12   1      375.57      379.31     22.55 o 
   0  12   1     1390.85     1397.40     37.36 o 
   1  12   1      217.48      217.34     21.66 o 
   2  12   1      758.27      786.72     46.84 o 
   3  12   1      387.14      378.06     57.61 o 
   4  12   1       41.82        3.88     25.25 o 
   5  12   1       27.45       58.91     33.02 o 
  -4  13   1      293.42      281.60     49.85 o 
  -3  13   1      168.80      143.71     38.19 o 
  -2  13   1      236.07      252.50     28.85 o 
  -1  13   1     1614.31     1595.25     45.65 o 
   0  13   1      278.60      251.87     20.41 o 
   1  13   1      297.30      308.79     24.99 o 
   2  13   1       21.45       30.17     11.59 o 
   3  13   1      148.59       97.75     33.02 o 
   4  13   1      104.41       78.98     33.66 o 
  -4  14   1      455.45      449.27     66.68 o 
  -3  14   1      180.77      157.31     42.08 o 
  -2  14   1       16.69       12.17      9.66 o 
  -1  14   1        9.18        5.45      8.81 o 
   0  14   1      771.53      750.33     31.62 o 
   1  14   1      750.65      846.35     37.18 o 
   2  14   1      220.38      230.85     19.62 o 
   3  14   1      136.24      126.88     40.78 o 
   4  14   1       13.78       37.55     32.37 o 
  -4  15   1      117.52       64.74     33.66 o 
  -3  15   1      351.15      353.46     59.56 o 
  -2  15   1     1202.72     1167.38     40.25 o 
  -1  15   1       37.04       41.74     11.64 o 
   0  15   1      133.09      113.92     16.19 o 
   1  15   1       14.11        0.00     10.94 o 
   2  15   1      198.79      180.01     16.60 o 
   3  15   1       44.99       29.78     29.13 o 
   4  15   1       73.26       27.19     34.31 o 
  -4  16   1       35.40       20.72     33.66 o 
  -3  16   1       10.89       34.96     30.43 o 
  -2  16   1       98.66       62.57     15.77 o 
  -1  16   1       81.20       80.08     16.07 o 
   0  16   1      699.80      733.06     42.01 o 
   1  16   1       50.71       45.12     15.19 o 
   2  16   1       78.17      110.25     20.07 o 
   3  16   1      186.15      216.22     55.03 o 
   4  16   1        6.23        4.53     29.78 o 
  -4  17   1       43.00       38.19     35.60 o 
  -3  17   1      200.04      156.01     47.26 o 
  -2  17   1      134.75       90.79     19.98 o 
  -1  17   1      325.66      315.86     32.49 o 
   0  17   1      926.29      845.82     81.68 o 
   1  17   1       59.44       64.73     19.19 o 
   2  17   1      208.92      201.86     27.64 o 
   3  17   1      501.45      519.18     82.86 o 
   4  17   1      365.74      325.62     67.33 o 
  -4  18   1       30.72       21.36     38.19 o 
  -3  18   1      128.57      114.58     45.96 o 
  -2  18   1       42.45       38.73     16.54 o 
  -1  18   1        3.66        0.00     13.43 o 
   0  18   1      258.31      237.45     27.28 o 
   1  18   1      110.12      110.03     22.94 o 
   2  18   1       53.05       44.05     18.77 o 
   3  18   1      174.29      217.51     53.73 o 
   4  18   1      191.11      234.99     61.50 o 
  -4  19   1       26.49       14.89     36.90 o 
  -3  19   1      129.39      124.29     49.85 o 
  -2  19   1       95.63       66.17     20.48 o 
  -1  19   1      165.97      150.37     27.01 o 
   0  19   1      130.64      112.10     21.21 o 
   1  19   1      227.62      256.51     31.85 o 
   2  19   1       15.11       12.06     19.74 o 
   3  19   1      114.76      124.29     52.44 o 
   4  19   1       12.02       24.60     40.14 o 
  -3  20   1      209.54      336.63     74.45 o 
  -2  20   1        8.87        3.04     16.47 o 
  -1  20   1      665.98      673.21     50.83 o 
   0  20   1      304.01      315.99     32.34 o 
   1  20   1      456.08      509.30     45.62 o 
   2  20   1      172.55      165.33     29.79 o 
   3  20   1       51.49       53.73     46.61 o 
  -3  21   1       36.06        7.12     42.73 o 
  -2  21   1       36.91       45.04     20.60 o 
  -1  21   1      157.51      153.52     28.56 o 
   0  21   1       59.61       43.81     18.93 o 
   1  21   1       13.32        0.00     16.61 o 
   2  21   1       47.03        4.34     18.49 o 
   3  21   1      128.68       34.31     43.37 o 
  -3  22   1        3.85       30.43     44.67 o 
  -2  22   1       94.11       97.68     26.46 o 
  -1  22   1      135.86       79.19     25.36 o 
   0  22   1       42.66       66.62     26.64 o 
   1  22   1      263.18      377.21     53.29 o 
   2  22   1      446.20      495.07     49.80 o 
   3  22   1      146.39      134.00     58.26 o 
  -3  23   1       50.67       27.84     47.90 o 
  -2  23   1       68.45       40.40     23.72 o 
  -1  23   1      132.34      160.87     65.23 o 
   0  23   1      161.92      140.27     35.83 o 
   1  23   1      275.06      255.79     35.85 o 
   2  23   1       91.91       54.91     25.68 o 
  -2  24   1       17.90        0.00     34.63 o 
  -1  24   1      369.24      358.24     42.71 o 
   0  24   1       55.39       44.90     56.00 o 
   1  24   1      330.71      300.90     39.92 o 
   2  24   1       65.09       70.97     26.12 o 
  -2  25   1       52.21       68.48     32.04 o 
  -1  25   1       38.86       24.15     23.52 o 
   0  25   1       42.35        0.00     22.87 o 
   1  25   1      166.89      163.83     31.64 o 
   2  25   1      126.44       74.77     28.31 o 
  -1  26   1       34.90       32.86     54.05 o 
   0  26   1       50.34       53.55     30.38 o 
   1  26   1      306.84      335.98     87.07 o 
   0  27   1       21.54       41.78     54.38 o 
  -1 -26   2       17.07        3.24     36.25 o 
   1 -26   2      578.41      655.13    100.34 o 
  -2 -25   2      421.61      335.98     73.80 o 
  -1 -25   2       38.19       67.97     43.37 o 
   0 -25   2       45.33       47.53     31.07 o 
   1 -25   2       20.55        0.00     27.84 o 
   2 -25   2        4.10        0.00     34.31 o 
  -2 -24   2       12.39        5.18     34.31 o 
  -1 -24   2        2.28        0.00     31.72 o 
   0 -24   2      201.10      130.46     72.83 o 
   1 -24   2       20.33       71.21     43.37 o 
   2 -24   2      394.34      469.34     80.92 o 
  -2 -23   2       98.08       23.95     35.60 o 
  -1 -23   2      105.70      126.24     49.85 o 
   0 -23   2      380.61      457.11     87.30 o 
   1 -23   2        2.13        0.00     29.45 o 
   2 -23   2      367.66      428.55     76.39 o 
  -3 -22   2        2.20       41.14     26.76 o 
  -2 -22   2        5.59        0.00     21.55 o 
  -1 -22   2      145.64      126.24     48.55 o 
   0 -22   2      140.53      135.83     24.77 o 
   1 -22   2      129.51       89.34     29.31 o 
   2 -22   2      425.30      424.95     58.33 o 
   3 -22   2       63.30       87.53     57.94 o 
  -3 -21   2        7.21        0.00     18.72 o 
  -2 -21   2       24.51        0.00     25.25 o 
  -1 -21   2       35.96       17.92     20.55 o 
   0 -21   2       49.55       61.49     19.08 o 
   1 -21   2      189.15      186.82     37.04 o 
   2 -21   2      113.28       61.16     58.52 o 
   3 -21   2       12.19       23.23     24.07 o 
  -3 -20   2      178.38      208.05     68.62 o 
  -2 -20   2       38.95       68.74     28.81 o 
  -1 -20   2      118.22      128.15     22.76 o 
   0 -20   2      418.37      415.37     34.94 o 
   1 -20   2       99.07      120.41     33.66 o 
   2 -20   2      372.47      379.31     43.80 o 
   3 -20   2       23.24        0.00     22.66 o 
  -4 -19   2       19.50       49.20     52.44 o 
  -3 -19   2      219.01      174.09     34.06 o 
  -2 -19   2       32.36       32.00     22.05 o 
  -1 -19   2      149.90      122.13     21.46 o 
   0 -19   2     1204.03     1125.23     56.43 o 
   1 -19   2      287.04      305.89     34.85 o 
   2 -19   2        8.88        9.67     17.46 o 
   3 -19   2       76.52       92.47     29.20 o 
   4 -19   2       14.06        0.00     42.73 o 
  -4 -18   2       57.46      135.30     60.20 o 
  -3 -18   2       95.96       64.67     25.47 o 
  -2 -18   2      108.35       92.21     38.23 o 
  -1 -18   2        3.56        0.00     10.53 o 
   0 -18   2      427.22      410.22     33.79 o 
   1 -18   2      186.29      185.83     27.24 o 
   2 -18   2      112.97      110.98     35.77 o 
   3 -18   2      100.57      116.92     24.33 o 
   4 -18   2       26.14        0.00     39.49 o 
  -4 -17   2       32.31        0.00     40.14 o 
  -3 -17   2       50.93       89.14     24.99 o 
  -2 -17   2      714.64      593.58     43.92 o 
  -1 -17   2       48.31       40.55     14.48 o 
   0 -17   2      162.57      147.81     18.71 o 
   1 -17   2       43.12       28.87     24.96 o 
   2 -17   2       46.88       53.64     19.29 o 
   3 -17   2      309.66      272.57     32.26 o 
   4 -17   2        3.28        0.00     34.31 o 
  -4 -16   2      128.72      124.29     55.03 o 
  -3 -16   2      127.84      102.13     25.31 o 
  -2 -16   2      274.81      243.44     56.91 o 
  -1 -16   2       55.67       72.21     14.24 o 
   0 -16   2      351.45      361.80     23.62 o 
   1 -16   2       77.40       78.15     16.36 o 
   2 -16   2      847.89      759.90     50.47 o 
   3 -16   2       11.49       25.38     16.11 o 
   4 -16   2       27.17       47.90     43.37 o 
  -4 -15   2       45.01       53.73     40.78 o 
  -3 -15   2      581.73      575.14     51.14 o 
  -2 -15   2       92.25       73.44     17.46 o 
  -1 -15   2      611.13      584.63     31.61 o 
   0 -15   2      437.83      438.95     25.25 o 
   1 -15   2      598.37      596.22     35.92 o 
   2 -15   2      895.15      899.09     53.31 o 
   3 -15   2       37.85       46.23     16.46 o 
   4 -15   2       14.11       56.32     44.02 o 
  -4 -14   2       63.34       62.79     42.08 o 
  -3 -14   2      429.21      438.00     32.19 o 
  -2 -14   2        4.70        3.25     10.72 o 
  -1 -14   2       87.87       82.45     12.88 o 
   0 -14   2      395.62      407.23     23.34 o 
   1 -14   2       50.46       53.62     13.52 o 
   2 -14   2      232.18      261.31     28.73 o 
   3 -14   2      254.49      241.96     30.18 o 
   4 -14   2      154.25      218.29     41.51 o 
  -4 -13   2      187.38      106.81     45.96 o 
  -3 -13   2       73.21       89.38     11.61 o 
  -2 -13   2     1185.56     1163.06     54.42 o 
  -1 -13   2      290.08      331.46     24.47 o 
   0 -13   2     2026.46     2161.06     51.50 o 
   1 -13   2       64.72       37.18     10.18 o 
   2 -13   2        1.62        0.00     10.06 o 
   3 -13   2      275.27      338.47     56.13 o 
   4 -13   2        5.40       31.82     23.59 o 
  -5 -12   2      182.74      185.14     56.97 o 
  -4 -12   2      204.46      280.31     59.56 o 
  -3 -12   2      118.23      129.52     28.81 o 
  -2 -12   2       69.38       44.75     13.47 o 
  -1 -12   2      271.92      321.84     18.73 o 
   0 -12   2      366.27      388.02     21.08 o 
   1 -12   2       69.46       83.50     12.04 o 
   2 -12   2       52.48       81.34     17.01 o 
   3 -12   2      367.86      377.33     21.02 o 
   4 -12   2       37.05       54.58     27.45 o 
   5 -12   2       14.14       37.55     34.96 o 
  -5 -11   2      205.09      172.84     52.44 o 
  -4 -11   2        6.57       29.78     30.43 o 
  -3 -11   2       29.94       42.29     18.03 o 
  -2 -11   2      249.72      311.26     21.21 o 
  -1 -11   2      361.23      382.97     19.76 o 
   0 -11   2      390.08      401.65     22.05 o 
   1 -11   2     1220.18     1322.47     38.04 o 
   2 -11   2       75.42       70.61     15.13 o 
   3 -11   2      367.79      443.72     69.59 o 
   4 -11   2       18.68       49.77     31.07 o 
   5 -11   2      192.52      187.73     55.67 o 
  -5 -10   2        0.63        0.00     29.78 o 
  -4 -10   2      314.45      355.25     43.00 o 
  -3 -10   2      379.68      413.18     41.08 o 
  -2 -10   2       62.69       71.09     14.67 o 
  -1 -10   2      209.47      187.51     16.96 o 
   0 -10   2      228.76      234.89     17.74 o 
   1 -10   2      384.99      407.35     24.73 o 
   2 -10   2      133.82      154.00     16.47 o 
   3 -10   2      122.39      103.62     32.69 o 
   4 -10   2      642.91      596.17     58.33 o 
   5 -10   2      117.49       80.92     44.67 o 
  -5  -9   2      131.35       57.61     36.25 o 
  -4  -9   2      319.50      291.39     39.55 o 
  -3  -9   2      168.16      155.03     25.79 o 
  -2  -9   2      762.59      811.79     27.78 o 
  -1  -9   2     1883.43     1818.96     52.78 o 
   0  -9   2     1280.37     1343.93     33.64 o 
   1  -9   2      273.52      243.82     18.61 o 
   2  -9   2      604.44      582.87     29.08 o 
   3  -9   2      100.19      146.53     27.67 o 
   4  -9   2       12.35       14.64     41.75 o 
   5  -9   2       14.92        3.88     31.72 o 
  -5  -8   2       70.13      121.70     41.43 o 
  -4  -8   2      564.63      551.64     51.29 o 
  -3  -8   2      260.14      268.29     32.21 o 
  -2  -8   2      119.21      112.33     14.39 o 
  -1  -8   2     3958.40     3639.62     87.55 o 
   0  -8   2      211.91      200.97     19.20 o 
   1  -8   2      571.99      670.94     33.08 o 
   2  -8   2      964.38      971.09     30.32 o 
   3  -8   2       10.87        5.74     15.29 o 
   4  -8   2      305.36      285.90     47.26 o 
   5  -8   2       99.63      106.17     42.08 o 
  -5  -7   2       35.39       44.67     27.84 o 
  -4  -7   2       19.08       21.52     18.13 o 
  -3  -7   2      174.15      187.95     36.67 o 
  -2  -7   2     1080.47     1099.17     28.28 o 
  -1  -7   2     1759.93     1738.70     47.62 o 
   0  -7   2     3768.69     3534.89     67.02 o 
   1  -7   2      563.16      578.53     38.86 o 
   2  -7   2      214.95      247.04     16.50 o 
   3  -7   2      884.16     1039.90     50.62 o 
   4  -7   2       31.55       36.25     20.52 o 
   5  -7   2      237.34      193.56     47.90 o 
  -5  -6   2       41.21        7.12     27.84 o 
  -4  -6   2       89.09       66.64     26.22 o 
  -3  -6   2      137.60       96.19     16.68 o 
  -2  -6   2     1678.10     1810.18     58.55 o 
  -1  -6   2      228.37      231.50     14.94 o 
   0  -6   2     7669.87     7358.33    142.94 o 
   1  -6   2     4518.52     4339.85    118.55 o 
   2  -6   2      901.21      908.23     24.68 o 
   3  -6   2      171.92      155.39     20.71 o 
   4  -6   2      503.17      445.45     47.01 o 
   5  -6   2      101.97      134.00     40.14 o 
  -5  -5   2      125.59       66.03     30.43 o 
  -4  -5   2       95.72       87.27     22.36 o 
  -3  -5   2      155.10      173.48     18.93 o 
  -2  -5   2       15.34        9.65      8.26 o 
  -1  -5   2      850.70      829.10     23.63 o 
   0  -5   2    11245.92    10771.69    178.50 o 
   1  -5   2     2777.95     2766.84     80.42 o 
   2  -5   2       29.52       20.52      9.72 o 
   3  -5   2      285.37      311.55     44.82 o 
   4  -5   2        8.42        5.31     44.02 o 
   5  -5   2       57.53       44.67     27.84 o 
  -5  -4   2       47.18       40.14     25.25 o 
  -4  -4   2      418.57      398.56     30.62 o 
  -3  -4   2      583.92      664.01     32.36 o 
  -2  -4   2      821.51      880.50     34.33 o 
  -1  -4   2    32887.23    31865.89    717.82 o 
   0  -4   2     7504.13     7401.96    135.29 o 
   1  -4   2      724.71      751.89     25.04 o 
   2  -4   2      605.83      585.35     30.22 o 
   3  -4   2      700.74      700.00     60.01 o 
   4  -4   2      101.32       70.28     30.10 o 
   5  -4   2       57.53       61.50     29.13 o 
  -5  -3   2      292.69      280.95     40.78 o 
  -4  -3   2      196.36      186.39     20.61 o 
  -3  -3   2       63.75       64.80     11.79 o 
  -2  -3   2      149.74      151.61     17.42 o 
  -1  -3   2     2197.81     2090.58     41.89 o 
   0  -3   2     9029.57     8582.23    207.63 o 
   1  -3   2    24800.87    24240.16    640.04 o 
   2  -3   2     1249.72     1325.85     45.30 o 
   3  -3   2      411.76      429.69     28.95 o 
   4  -3   2       37.43       31.62     28.81 o 
   5  -3   2      163.61      167.02     40.78 o 
  -5  -2   2       89.46      100.99     27.19 o 
  -4  -2   2       16.36       17.62     10.05 o 
  -3  -2   2      572.51      581.45     25.60 o 
  -2  -2   2     3171.72     3099.34     94.98 o 
  -1  -2   2      265.00      203.19     14.83 o 
   0  -2   2     4492.84     4267.65    104.00 o 
   1  -2   2     5343.35     5109.76    105.95 o 
   2  -2   2      867.19      855.72     34.05 o 
   3  -2   2      293.98      294.75     24.46 o 
   4  -2   2       89.37       99.99     30.60 o 
   5  -2   2       40.00       66.68     27.19 o 
  -5  -1   2      397.03      445.38     44.67 o 
  -4  -1   2      227.43      251.34     18.66 o 
  -3  -1   2      186.87      184.48     13.04 o 
  -1  -1   2     1047.60     1063.64     35.02 o 
   0  -1   2       25.03       23.32      4.06 o 
   1  -1   2      677.87      712.48     25.24 o 
   2  -1   2       22.93       11.50      7.46 o 
   3  -1   2       29.25       19.81      9.49 o 
   4  -1   2       32.30       37.76     12.32 o 
   5  -1   2       56.15       25.89     23.30 o 
  -5   0   2       93.29       86.75     20.72 o 
  -4   0   2      527.20      536.01     32.37 o 
   0   0   2     1288.23     1213.35     24.95 o 
   1   0   2      349.33      377.35     17.00 o 
   2   0   2     1285.89     1154.22     37.36 o 
   3   0   2      877.74      886.14     34.85 o 
   4   0   2       20.35       25.28     15.86 o 
   5   0   2        6.81       33.66     20.07 o 
   0   1   2       26.10       24.20      3.78 o 
   1   1   2      661.97      662.85     23.49 o 
   2   1   2       19.43       24.70      7.08 o 
   3   1   2       31.28       27.19      9.06 o 
   4   1   2       33.14       36.86     11.00 o 
   5   1   2       51.70       66.03     24.60 o 
  -1   2   2      237.54      212.70     10.07 o 
   0   2   2     4468.22     4193.45    104.00 o 
   1   2   2     5386.79     5445.61    138.69 o 
   2   2   2      887.59      884.70     36.58 o 
   3   2   2      303.39      314.17     20.82 o 
   4   2   2       97.63      108.47     14.76 o 
   5   2   2       39.42       17.48     20.07 o 
  -1   3   2     2166.02     2122.83     55.88 o 
   0   3   2     9081.74     8736.83    143.99 o 
   1   3   2    24923.84    24815.77    862.38 o 
   2   3   2     1237.38     1275.95     45.31 o 
   3   3   2      416.70      458.36     23.79 o 
   4   3   2       35.80       34.08     11.33 o 
   5   3   2      163.16      152.78     29.13 o 
  -2   4   2      819.95      911.57     29.75 o 
  -1   4   2    32770.30    31214.34    638.10 o 
   0   4   2     7438.58     7386.43    124.63 o 
   1   4   2      706.85      718.99     29.26 o 
   2   4   2      620.56      541.19     26.78 o 
   3   4   2      714.62      767.00     33.41 o 
   4   4   2      102.89      100.12     15.05 o 
   5   4   2       58.50       88.69     23.30 o 
  -3   5   2      162.40      157.96     16.83 o 
  -2   5   2       16.03       13.15      6.63 o 
  -1   5   2      872.16      827.30     17.44 o 
   0   5   2    11255.42    10732.56    212.74 o 
   1   5   2     2757.18     2745.26     55.61 o 
   2   5   2       31.74       18.26      8.65 o 
   3   5   2      302.61      272.10     22.42 o 
   4   5   2        8.51       13.32     11.21 o 
   5   5   2       60.48       86.10     25.25 o 
  -4   6   2       83.94       90.05     12.07 o 
  -3   6   2      139.75      129.69     18.77 o 
  -2   6   2     1663.78     1785.39     76.74 o 
  -1   6   2      232.93      238.97     10.47 o 
   0   6   2     7631.38     6973.37    123.01 o 
   1   6   2     4504.85     4780.84    113.75 o 
   2   6   2      893.26      852.22     36.10 o 
   3   6   2      182.68      212.83     21.06 o 
   4   6   2      502.50      571.32     37.20 o 
   5   6   2      103.85      111.99     29.13 o 
  -5   7   2       36.32       53.08     19.42 o 
  -4   7   2       18.27        7.81     10.04 o 
  -3   7   2      170.36      137.34     16.21 o 
  -2   7   2     1094.23     1053.03     35.42 o 
  -1   7   2     1760.07     1801.10     34.73 o 
   0   7   2     3759.30     3608.53     67.77 o 
   1   7   2      576.14      589.08     22.01 o 
   2   7   2      205.54      261.29     21.51 o 
   3   7   2      873.54      790.26     42.05 o 
   4   7   2       31.64       53.73     22.01 o 
   5   7   2      237.24      337.92     46.61 o 
  -5   8   2       69.07       86.10     23.30 o 
  -4   8   2      573.88      587.15     34.64 o 
  -3   8   2      248.64      215.53     22.63 o 
  -2   8   2      118.94      122.35     15.40 o 
  -1   8   2     3929.80     3721.66     60.52 o 
   0   8   2      198.94      214.65     13.56 o 
   1   8   2      552.67      661.60     44.44 o 
   2   8   2      954.44      899.71     41.01 o 
   3   8   2       12.90       23.30     12.90 o 
   4   8   2      306.55      377.41     48.55 o 
   5   8   2       99.20       82.21     29.13 o 
  -5   9   2      126.09      123.00     28.48 o 
  -4   9   2      325.01      330.15     42.73 o 
  -3   9   2      159.10      170.09     37.87 o 
  -2   9   2      761.76      832.67     36.53 o 
  -1   9   2     1906.83     1973.00     40.22 o 
   0   9   2     1307.00     1402.70     34.51 o 
   1   9   2      269.09      244.22     18.48 o 
   2   9   2      583.54      565.13     35.50 o 
   3   9   2      101.04      114.59     20.73 o 
   4   9   2       11.57        0.00     20.72 o 
   5   9   2       15.49        0.00     19.42 o 
  -5  10   2        0.67        0.00     20.72 o 
  -4  10   2      307.94      223.34     40.14 o 
  -3  10   2      396.95      358.93     33.34 o 
  -2  10   2       65.03       52.79     13.31 o 
  -1  10   2      227.54      218.65     14.66 o 
   0  10   2      240.73      247.97     15.63 o 
   1  10   2      375.95      377.85     22.82 o 
   2  10   2      128.27      141.42     25.23 o 
   3  10   2      118.17      140.48     34.31 o 
   4  10   2      623.66      609.81     68.62 o 
   5  10   2      117.27      184.50     42.73 o 
  -5  11   2      204.67      214.28     40.78 o 
  -4  11   2        7.27       37.55     23.95 o 
  -3  11   2       32.15       20.07     22.66 o 
  -2  11   2      260.23      236.84     21.09 o 
  -1  11   2      369.56      445.92     23.11 o 
   0  11   2      381.98      360.12     19.65 o 
   1  11   2     1209.33     1204.08     34.58 o 
   2  11   2       77.41       72.48     14.02 o 
   3  11   2      357.46      264.12     47.26 o 
   4  11   2       18.22       73.15     30.43 o 
   5  11   2      192.73      302.96     55.03 o 
  -5  12   2      182.86      198.09     42.73 o 
  -4  12   2      215.96      205.86     42.73 o 
  -3  12   2      120.57       79.63     29.13 o 
  -2  12   2       67.09       55.86     16.67 o 
  -1  12   2      270.44      324.28     32.62 o 
   0  12   2      350.44      384.58     21.07 o 
   1  12   2       60.22       89.67     11.65 o 
   2  12   2       48.66       77.79     21.57 o 
   3  12   2      369.71      345.69     55.67 o 
   4  12   2       36.84       16.18     25.89 o 
   5  12   2       13.93        5.83     27.84 o 
  -4  13   2      189.60      190.97     41.43 o 
  -3  13   2       73.79       69.91     29.13 o 
  -2  13   2     1193.48     1268.02    102.93 o 
  -1  13   2      298.92      353.66     34.78 o 
   0  13   2     2057.12     2080.64     51.31 o 
   1  13   2       64.87       50.19     11.68 o 
   2  13   2        1.75        0.00     13.08 o 
   3  13   2      275.83      238.23     50.49 o 
   4  13   2        5.05       45.32     29.13 o 
  -4  14   2       67.41      132.71     42.08 o 
  -3  14   2      442.09      497.82     69.27 o 
  -2  14   2        4.93        4.55      5.47 o 
  -1  14   2       79.70       63.35     12.27 o 
   0  14   2      381.35      407.59     25.19 o 
   1  14   2       49.80       32.37     14.39 o 
   2  14   2      236.82      252.01     18.44 o 
   3  14   2      252.68      246.64     53.73 o 
   4  14   2      148.62      120.41     40.78 o 
  -4  15   2       47.05       80.92     34.31 o 
  -3  15   2      592.55      644.12     80.27 o 
  -2  15   2       90.22       81.66     10.60 o 
  -1  15   2      610.39      552.83     30.73 o 
   0  15   2      438.26      471.95     28.49 o 
   1  15   2      617.04      602.03     36.84 o 
   2  15   2      901.53      863.63     45.31 o 
   3  15   2       37.98        0.00     27.19 o 
   4  15   2       13.41        0.00     28.48 o 
  -4  16   2      131.80       87.39     40.14 o 
  -3  16   2      120.84       89.34     39.49 o 
  -2  16   2      270.17      255.40     20.32 o 
  -1  16   2       61.23       68.71     13.72 o 
   0  16   2      343.74      293.09     27.44 o 
   1  16   2       78.11       86.23     17.73 o 
   2  16   2      855.89      801.69     47.37 o 
   3  16   2       12.38        1.94     27.84 o 
   4  16   2       24.34        0.00     27.84 o 
  -4  17   2       31.66       47.26     36.25 o 
  -3  17   2       52.11        0.00     27.84 o 
  -2  17   2      716.88      633.39     41.21 o 
  -1  17   2       45.81       22.94     22.95 o 
   0  17   2      160.40      173.57     23.12 o 
   1  17   2       47.40       53.24     19.41 o 
   2  17   2       43.32       67.16     23.63 o 
   3  17   2      307.02      499.11     77.04 o 
   4  17   2        3.31        0.65     32.37 o 
  -4  18   2       54.47        0.00     32.37 o 
  -3  18   2       96.29       66.03     38.84 o 
  -2  18   2      110.60      124.77     39.17 o 
  -1  18   2        3.10        4.41     15.32 o 
   0  18   2      439.43      407.84     52.05 o 
   1  18   2      188.34      187.72     58.28 o 
   2  18   2      117.23      127.03     61.50 o 
   3  18   2       96.75      149.54     50.49 o 
   4  18   2       25.69        0.00     30.43 o 
  -4  19   2       19.78       16.83     34.31 o 
  -3  19   2      222.16      121.06     47.90 o 
  -2  19   2       33.54       30.53     17.32 o 
  -1  19   2      153.48      209.46     29.61 o 
   0  19   2     1200.13     1141.06     58.19 o 
   1  19   2      290.83      278.90     33.15 o 
   2  19   2        8.03        0.00     15.93 o 
   3  19   2       72.64      104.22     46.61 o 
   4  19   2       13.78       72.50     43.37 o 
  -3  20   2      173.33      128.18     51.79 o 
  -2  20   2       38.47       63.17     20.08 o 
  -1  20   2      123.73      179.41     28.93 o 
   0  20   2      417.26      377.73     35.64 o 
   1  20   2      103.77       98.92     24.13 o 
   2  20   2      382.23      329.75     39.29 o 
   3  20   2       24.98       23.30     44.02 o 
  -3  21   2        8.22        0.00     36.90 o 
  -2  21   2       23.43       45.49     20.39 o 
  -1  21   2       36.53       28.47     20.60 o 
   0  21   2       46.59       45.54     19.99 o 
   1  21   2      190.55      137.62     30.30 o 
   2  21   2      107.03      142.10     63.44 o 
   3  21   2       13.05       12.30     38.84 o 
  -3  22   2        2.92       14.89     44.02 o 
  -2  22   2        5.72        8.56     35.60 o 
  -1  22   2      135.88       81.42     25.79 o 
   0  22   2      143.97      167.97     36.62 o 
   1  22   2      132.35      134.41     35.46 o 
   2  22   2      420.82      456.53     48.23 o 
   3  22   2       62.86       12.30     42.08 o 
  -2  23   2      102.53       83.56     26.37 o 
  -1  23   2      105.16       37.33     23.12 o 
   0  23   2      372.61      380.20     56.00 o 
   1  23   2        2.70        5.98     20.88 o 
   2  23   2      371.72      278.10     67.33 o 
  -2  24   2       12.83       23.50     22.33 o 
  -1  24   2        2.07       13.99     23.44 o 
   0  24   2      196.18      139.98     35.37 o 
   1  24   2       19.74        3.42     21.60 o 
   2  24   2      401.16      408.75     49.88 o 
  -2  25   2      417.80      501.31     51.86 o 
  -1  25   2       37.30       25.42     24.24 o 
   0  25   2       42.44       13.34     25.86 o 
   1  25   2       20.19        0.00     20.30 o 
   2  25   2        3.89        0.00     20.65 o 
  -1  26   2       15.85       36.37     26.43 o 
   0  26   2       34.30       21.09     27.16 o 
   1  26   2      579.43      505.86     60.46 o 
  -1 -26   3       11.08       23.95     38.19 o 
   0 -26   3       61.42       89.98     56.97 o 
   1 -26   3        3.45       19.42     40.14 o 
  -2 -25   3       31.07        0.00     34.31 o 
  -1 -25   3       72.77       62.79     44.67 o 
   0 -25   3      145.61      293.90     71.86 o 
   1 -25   3        9.75       12.95     34.96 o 
   2 -25   3      231.78      273.83     65.38 o 
  -2 -24   3       82.83       78.98     41.43 o 
  -1 -24   3        0.44       29.78     38.84 o 
   0 -24   3       45.73       67.86     31.23 o 
   1 -24   3      139.51       74.45     44.67 o 
   2 -24   3        8.71       16.83     32.37 o 
  -2 -23   3      114.25       56.97     37.55 o 
  -1 -23   3      180.80      183.20     54.38 o 
   0 -23   3      483.62      584.25    155.04 o 
   1 -23   3        7.42        0.00     32.37 o 
   2 -23   3      185.55      150.19     50.49 o 
  -3 -22   3        1.47       22.27     30.75 o 
  -2 -22   3       89.92      140.13     35.44 o 
  -1 -22   3      249.57      284.84     61.50 o 
   0 -22   3      462.05      532.34     49.08 o 
   1 -22   3      166.05      124.62     51.47 o 
   2 -22   3      278.29      274.40     48.06 o 
   3 -22   3       17.19       13.81     26.08 o 
  -3 -21   3       33.23       46.48     26.96 o 
  -2 -21   3       99.57      116.32     32.81 o 
  -1 -21   3      178.75      165.08     50.49 o 
   0 -21   3      420.78      414.74     42.32 o 
   1 -21   3       67.05       86.44     35.28 o 
   2 -21   3      148.61      173.34     29.98 o 
   3 -21   3       14.53       15.12     23.87 o 
  -3 -20   3      163.73      135.97     33.80 o 
  -2 -20   3      422.94      351.81     49.85 o 
  -1 -20   3       73.42      126.62     22.25 o 
   0 -20   3      140.12      146.45     24.01 o 
   1 -20   3      536.67      580.86     58.79 o 
   2 -20   3       82.61       81.01     23.42 o 
   3 -20   3       93.54       60.88     28.16 o 
  -4 -19   3       28.65       36.25     51.79 o 
  -3 -19   3      150.37      129.76     56.32 o 
  -2 -19   3      145.18      173.83     52.44 o 
  -1 -19   3      121.52       94.96     27.79 o 
   0 -19   3      328.12      317.30     30.87 o 
   1 -19   3      459.09      447.66     42.46 o 
   2 -19   3      185.91      273.46     45.54 o 
   3 -19   3       24.98       37.37     25.19 o 
  -4 -18   3       57.60       33.66     43.37 o 
  -3 -18   3      123.57      132.36     29.92 o 
  -2 -18   3      114.73       68.29     44.67 o 
  -1 -18   3      927.50     1014.77     52.47 o 
   0 -18   3     1339.07     1379.68     59.68 o 
   1 -18   3       56.30       36.34     29.58 o 
   2 -18   3        5.30        0.00     15.60 o 
   3 -18   3      132.65      130.58     33.31 o 
   4 -18   3       66.63      121.06     63.44 o 
  -4 -17   3       11.54        9.06     40.14 o 
  -3 -17   3       50.74       53.40     22.25 o 
  -2 -17   3      127.55      124.39     27.14 o 
  -1 -17   3      226.07      227.50     24.58 o 
   0 -17   3      234.27      286.50     24.09 o 
   1 -17   3      275.02      234.17     30.11 o 
   2 -17   3      277.21      294.35     34.07 o 
   3 -17   3      185.87      185.38     40.49 o 
   4 -17   3       55.01       23.30     45.96 o 
  -4 -16   3      138.18      126.24     53.08 o 
  -3 -16   3      214.54      258.49     64.41 o 
  -2 -16   3      425.90      381.37     46.10 o 
  -1 -16   3       55.24       64.34     15.22 o 
   0 -16   3       24.88       25.67     10.66 o 
   1 -16   3      263.61      255.59     25.63 o 
   2 -16   3      273.03      242.45     30.79 o 
   3 -16   3       29.73       13.77     15.92 o 
   4 -16   3       14.53       30.43     38.84 o 
  -4 -15   3       19.17        0.00     34.96 o 
  -3 -15   3      206.46      168.75     36.58 o 
  -2 -15   3      405.89      367.40     31.93 o 
  -1 -15   3      305.14      308.47     23.28 o 
   0 -15   3      872.87      935.20     40.54 o 
   1 -15   3      334.87      281.47     25.82 o 
   2 -15   3       30.60        0.00     13.73 o 
   3 -15   3      107.31       74.82     19.44 o 
   4 -15   3       30.67       47.26     42.08 o 
  -4 -14   3       83.46       98.40     46.61 o 
  -3 -14   3      232.02      210.30     40.14 o 
  -2 -14   3      325.09      311.04     34.86 o 
  -1 -14   3      494.28      512.56     28.47 o 
   0 -14   3      976.83     1037.18     36.96 o 
   1 -14   3      437.04      437.80     36.53 o 
   2 -14   3      387.36      413.35     35.30 o 
   3 -14   3     1181.42     1242.46     58.88 o 
   4 -14   3      159.73      164.43     58.26 o 
  -4 -13   3       81.48       55.03     40.14 o 
  -3 -13   3      138.01      128.23     13.13 o 
  -2 -13   3       98.85       61.51     21.52 o 
  -1 -13   3      216.12      197.34     15.85 o 
   0 -13   3     2075.03     2153.09     51.94 o 
   1 -13   3     1735.51     1781.90     49.67 o 
   2 -13   3      217.74      217.34     25.82 o 
   3 -13   3      290.05      293.21     28.27 o 
   4 -13   3      354.89      368.64     50.51 o 
  -5 -12   3      110.19      195.50     55.67 o 
  -4 -12   3      311.63      253.76     58.91 o 
  -3 -12   3      273.47      256.67     33.28 o 
  -2 -12   3      281.48      225.07     22.53 o 
  -1 -12   3      491.77      413.14     21.31 o 
   0 -12   3     2713.54     2752.94     76.52 o 
   1 -12   3      128.59       94.12     13.89 o 
   2 -12   3      333.09      288.28     39.26 o 
   3 -12   3       32.89       63.20     11.42 o 
   4 -12   3      230.03      303.74     48.23 o 
   5 -12   3        9.08       18.13     34.96 o 
  -5 -11   3        6.30        1.29     33.02 o 
  -4 -11   3       67.65       12.30     30.43 o 
  -3 -11   3      846.17      910.68     57.38 o 
  -2 -11   3      773.01      711.41     33.27 o 
  -1 -11   3      230.20      270.97     16.53 o 
   0 -11   3      123.60      112.42     11.84 o 
   1 -11   3      118.43      124.32     14.56 o 
   2 -11   3      660.96      736.35     55.92 o 
   3 -11   3       87.22       73.58     24.14 o 
   4 -11   3      158.90      171.13     36.13 o 
   5 -11   3      161.77      148.25     52.44 o 
  -5 -10   3      247.48      235.64     55.03 o 
  -4 -10   3      478.16      543.78     73.80 o 
  -3 -10   3      130.82      131.76     28.48 o 
  -2 -10   3     1297.41     1273.30     40.33 o 
  -1 -10   3      726.54      791.02     30.56 o 
   0 -10   3      162.15      178.77     15.74 o 
   1 -10   3      791.21      772.71     29.49 o 
   2 -10   3      111.93      127.74     15.57 o 
   3 -10   3     1423.23     1545.78     97.43 o 
   4 -10   3       96.63      115.11     31.29 o 
   5 -10   3        6.12        0.00     29.78 o 
  -5  -9   3       12.73        0.00     29.78 o 
  -4  -9   3      360.08      292.61     53.73 o 
  -3  -9   3      102.72       58.26     18.77 o 
  -2  -9   3     2793.74     2646.23     60.23 o 
  -1  -9   3     2878.38     2867.78     73.11 o 
   0  -9   3      398.47      387.76     18.69 o 
   1  -9   3     6420.05     6936.77    152.28 o 
   2  -9   3      412.24      473.90     37.19 o 
   3  -9   3      196.23      267.26     36.22 o 
   4  -9   3       61.34       87.01     27.67 o 
   5  -9   3        4.59       18.13     29.78 o 
  -5  -8   3      132.66      114.58     42.08 o 
  -4  -8   3      609.64      688.04     57.33 o 
  -3  -8   3      123.55      154.58     30.75 o 
  -2  -8   3     2813.30     2813.88     67.24 o 
  -1  -8   3      157.06      136.00     17.01 o 
   0  -8   3      350.96      347.82     20.84 o 
   1  -8   3      629.94      629.44     28.26 o 
   2  -8   3     1485.97     1477.90     40.28 o 
   3  -8   3      251.46      267.68     35.76 o 
   4  -8   3      203.29      243.31     37.88 o 
   5  -8   3       15.77       51.79     32.37 o 
  -5  -7   3      151.52      153.42     41.43 o 
  -4  -7   3       60.73      102.63     23.95 o 
  -3  -7   3     1251.89     1275.01     54.25 o 
  -2  -7   3      114.64      146.92     11.40 o 
  -1  -7   3     4768.77     4584.01    129.24 o 
   0  -7   3      840.28      856.12     25.87 o 
   1  -7   3      590.62      593.07     30.93 o 
   2  -7   3     3713.33     3705.46    121.78 o 
   3  -7   3      279.40      263.10     34.56 o 
   4  -7   3       65.61       43.94     22.40 o 
   5  -7   3        0.02        7.12     29.13 o 
  -5  -6   3      191.37      222.69     45.96 o 
  -4  -6   3      137.06      171.46     47.26 o 
  -3  -6   3      157.22      183.74     20.67 o 
  -2  -6   3      214.12      229.84     19.76 o 
  -1  -6   3      454.86      411.21     18.51 o 
   0  -6   3      606.10      601.98     21.57 o 
   1  -6   3     1095.77     1097.74     41.02 o 
   2  -6   3      436.52      444.30     23.83 o 
   3  -6   3      414.56      439.95     33.87 o 
   4  -6   3      257.80      268.19     38.42 o 
   5  -6   3       11.27        0.00     23.95 o 
  -5  -5   3       73.74       64.74     29.78 o 
  -4  -5   3      257.84      248.00     32.35 o 
  -3  -5   3      107.20       90.47     15.08 o 
  -2  -5   3     1838.79     1834.68     56.66 o 
  -1  -5   3     2814.94     2651.16     56.75 o 
   0  -5   3      411.72      438.22     25.83 o 
   1  -5   3     1142.97     1157.04     40.67 o 
   2  -5   3       17.86       18.94      5.00 o 
   3  -5   3        6.07        8.03     11.10 o 
   4  -5   3       22.77        0.00     16.41 o 
   5  -5   3        0.69       42.08     26.54 o 
  -5  -4   3       25.05        0.00     22.01 o 
  -4  -4   3      469.20      437.33     40.94 o 
  -3  -4   3      377.49      418.61     41.14 o 
  -2  -4   3      581.03      594.31     28.97 o 
  -1  -4   3     7920.57     7407.90    155.65 o 
   0  -4   3      487.12      515.43     23.94 o 
   1  -4   3      509.03      522.29     22.58 o 
   2  -4   3     1309.07     1248.67     47.34 o 
   3  -4   3     1042.57     1083.67     56.76 o 
   4  -4   3      116.17      174.92     31.49 o 
   5  -4   3       25.75        0.00     22.01 o 
  -5  -3   3       82.99       70.60     22.27 o 
  -4  -3   3       58.43       53.75     18.01 o 
  -3  -3   3      135.93      200.18     20.02 o 
  -2  -3   3      434.79      428.03     23.59 o 
  -1  -3   3     9444.18     9077.51    186.83 o 
   0  -3   3      324.63      312.35     13.51 o 
   1  -3   3     6937.76     6745.29    142.61 o 
   2  -3   3      755.48      713.64     32.68 o 
   3  -3   3      271.10      274.63     26.21 o 
   4  -3   3        5.55        0.00     16.07 o 
   5  -3   3      525.99      553.49     67.33 o 
  -5  -2   3       72.73       86.13     34.31 o 
  -4  -2   3      160.36      190.82     18.18 o 
  -3  -2   3      178.28      168.25     16.25 o 
  -2  -2   3     1720.62     1648.67     56.06 o 
  -1  -2   3     2561.12     2438.62     50.93 o 
   0  -2   3       49.46       54.36      8.50 o 
   1  -2   3     6337.35     5995.97    146.89 o 
   2  -2   3     1405.38     1275.53     49.19 o 
   3  -2   3      517.43      502.44     31.23 o 
   4  -2   3      239.11      173.97     29.73 o 
   5  -2   3       33.19       11.65     26.54 o 
  -5  -1   3       34.62       18.77     18.13 o 
  -4  -1   3       77.40       82.53     12.08 o 
  -3  -1   3     1693.69     1673.30     54.93 o 
  -2  -1   3      493.11      465.49     19.91 o 
  -1  -1   3     6771.58     6252.03    181.96 o 
   0  -1   3       42.34       49.66      5.35 o 
   1  -1   3    15385.54    14394.16    286.18 o 
   2  -1   3     2318.04     2319.01    101.12 o 
   3  -1   3      328.37      335.32     24.48 o 
   4  -1   3      123.48      189.54     28.95 o 
   5  -1   3      361.34      332.10     49.85 o 
  -5   0   3       56.01       55.03     18.13 o 
  -1   0   3     2388.83     2176.81     67.06 o 
   0   0   3     1720.95     1617.74     30.50 o 
   1   0   3     6549.77     5985.42    109.76 o 
   2   0   3      164.35      190.50     15.93 o 
   3   0   3      146.50      229.99     19.49 o 
   4   0   3      489.41      486.04     32.41 o 
   5   0   3      143.61      168.31     35.60 o 
  -1   1   3     6791.76     6259.71    150.24 o 
   0   1   3       42.45       47.50      4.68 o 
   1   1   3    15460.93    14485.03    255.77 o 
   2   1   3     2291.84     2304.75     76.21 o 
   3   1   3      331.37      308.78     22.15 o 
   4   1   3      123.46      117.88     18.75 o 
   5   1   3      360.51      440.85     52.44 o 
  -1   2   3     2517.24     2361.67     62.66 o 
   0   2   3       45.69       42.44      5.86 o 
   1   2   3     6257.31     6062.00    112.68 o 
   2   2   3     1386.22     1417.30     50.11 o 
   3   2   3      506.38      524.64     37.55 o 
   4   2   3      234.29      202.21     21.10 o 
   5   2   3       33.92       19.42     20.72 o 
  -1   3   3     9471.08     9081.11    217.39 o 
   0   3   3      336.59      305.25     13.33 o 
   1   3   3     6980.32     6752.86    113.55 o 
   2   3   3      756.71      703.27     32.46 o 
   3   3   3      278.70      250.98     36.25 o 
   4   3   3        5.34        1.14     13.77 o 
   5   3   3      521.60      541.19     56.97 o 
  -2   4   3      603.64      615.46     22.72 o 
  -1   4   3     7918.59     7475.04    181.79 o 
   0   4   3      503.51      519.89     17.93 o 
   1   4   3      490.99      524.21     19.31 o 
   2   4   3     1294.77     1311.41     44.38 o 
   3   4   3     1019.78     1045.52     36.86 o 
   4   4   3      112.53      132.94     16.06 o 
   5   4   3       24.95       47.90     22.66 o 
  -3   5   3      108.00       88.11     16.51 o 
  -2   5   3     1838.09     1696.26     52.10 o 
  -1   5   3     2808.94     2710.65     45.86 o 
   0   5   3      393.55      405.74     15.51 o 
   1   5   3     1115.21     1166.99     29.60 o 
   2   5   3       12.63       16.40      9.56 o 
   3   5   3        5.69        6.36      9.58 o 
   4   5   3       22.45       25.07     12.43 o 
   5   5   3        1.00        0.00     20.72 o 
  -4   6   3      137.71      139.50     29.13 o 
  -3   6   3      158.49      165.42     15.75 o 
  -2   6   3      223.13      217.16     22.21 o 
  -1   6   3      455.19      419.26     27.47 o 
   0   6   3      641.88      651.44     20.28 o 
   1   6   3     1075.27     1155.79     28.39 o 
   2   6   3      438.40      443.26     27.92 o 
   3   6   3      418.14      467.34     33.73 o 
   4   6   3      245.99      291.96     42.08 o 
   5   6   3       11.54       48.55     23.95 o 
  -5   7   3      154.89      238.23     29.13 o 
  -4   7   3       60.66       64.83     13.92 o 
  -3   7   3     1251.95     1251.52     71.21 o 
  -2   7   3      115.39      126.84     19.67 o 
  -1   7   3     4746.88     4664.41     77.11 o 
   0   7   3      817.10      774.72     23.27 o 
   1   7   3      610.95      649.27     24.03 o 
   2   7   3     3699.30     3741.70    106.36 o 
   3   7   3      283.04      260.42     26.08 o 
   4   7   3       61.34       54.38     25.25 o 
   5   7   3        0.04        0.00     20.72 o 
  -5   8   3      130.51      177.38     27.84 o 
  -4   8   3      618.81      689.56     36.85 o 
  -3   8   3      118.70      133.42     19.16 o 
  -2   8   3     2839.21     2825.11     82.32 o 
  -1   8   3      165.72      170.45     10.90 o 
   0   8   3      352.33      343.04     18.88 o 
   1   8   3      601.00      621.47     23.43 o 
   2   8   3     1471.19     1462.55     54.67 o 
   3   8   3      239.14      279.01     29.25 o 
   4   8   3      209.71      245.35     42.73 o 
   5   8   3       15.49        2.59     23.95 o 
  -5   9   3       12.12        2.59     18.77 o 
  -4   9   3      359.06      354.75     44.67 o 
  -3   9   3      103.53      114.87     19.62 o 
  -2   9   3     2789.18     2672.06     80.38 o 
  -1   9   3     2871.86     2914.42     55.09 o 
   0   9   3      416.68      405.71     19.07 o 
   1   9   3     6409.39     6788.86    124.12 o 
   2   9   3      413.33      531.93     35.09 o 
   3   9   3      199.35      260.23     29.25 o 
   4   9   3       60.90       76.39     31.72 o 
   5   9   3        3.39       42.08     29.78 o 
  -5  10   3      249.66      196.15     35.60 o 
  -4  10   3      467.16      482.28     56.32 o 
  -3  10   3      132.31      115.45     20.46 o 
  -2  10   3     1323.91     1367.98     50.70 o 
  -1  10   3      734.84      788.50     38.02 o 
   0  10   3      156.44      153.47     13.09 o 
   1  10   3      794.06      778.80     29.68 o 
   2  10   3      107.43       96.40     16.76 o 
   3  10   3     1450.63     1391.82     99.05 o 
   4  10   3       97.70       62.15     33.02 o 
   5  10   3        6.32        0.00     23.95 o 
  -5  11   3        5.46       16.18     23.95 o 
  -4  11   3       67.46       57.61     25.89 o 
  -3  11   3      830.24      733.46     74.45 o 
  -2  11   3      751.25      791.87     34.55 o 
  -1  11   3      239.47      275.54     16.97 o 
   0  11   3      133.92      129.48     12.56 o 
   1  11   3      127.59      121.34     13.02 o 
   2  11   3      662.27      632.14     40.41 o 
   3  11   3       85.15       78.33     29.78 o 
   4  11   3      153.91      139.83     39.49 o 
   5  11   3      161.74      170.90     48.55 o 
  -5  12   3      108.42      148.89     38.84 o 
  -4  12   3      308.91      335.98     51.79 o 
  -3  12   3      268.75      247.94     44.67 o 
  -2  12   3      275.74      270.14     26.68 o 
  -1  12   3      482.98      503.27     25.40 o 
   0  12   3     2720.51     2599.99     59.29 o 
   1  12   3      126.99      104.30     16.66 o 
   2  12   3      334.90      342.74     15.67 o 
   3  12   3       34.18       42.73     26.54 o 
   4  12   3      240.28      159.25     43.37 o 
   5  12   3        9.11        0.00     27.84 o 
  -4  13   3       80.93      128.18     39.49 o 
  -3  13   3      133.87      128.82     36.25 o 
  -2  13   3       97.29       86.45     21.11 o 
  -1  13   3      214.90      193.63     17.30 o 
   0  13   3     2066.40     2146.59     57.11 o 
   1  13   3     1742.81     1712.72     69.42 o 
   2  13   3      224.98      215.68     15.50 o 
   3  13   3      290.59      284.19     54.38 o 
   4  13   3      353.09      362.52     62.15 o 
  -4  14   3       80.50       67.33     34.31 o 
  -3  14   3      226.83      203.92     45.96 o 
  -2  14   3      335.93      343.65     31.55 o 
  -1  14   3      493.95      489.49     34.32 o 
   0  14   3      967.55      999.17     55.26 o 
   1  14   3      439.53      461.76     31.13 o 
   2  14   3      393.51      437.19     25.60 o 
   3  14   3     1198.00     1206.68    115.88 o 
   4  14   3      157.26      132.06     44.02 o 
  -4  15   3       18.87       20.72     31.07 o 
  -3  15   3      207.37      185.14     45.32 o 
  -2  15   3      387.94      394.74     35.69 o 
  -1  15   3      292.66      307.87     23.02 o 
   0  15   3      850.46      885.91     38.72 o 
   1  15   3      345.72      338.75     28.21 o 
   2  15   3       29.82       18.44     18.45 o 
   3  15   3      102.19      100.34     43.37 o 
   4  15   3       32.06        0.00     27.84 o 
  -4  16   3      141.02      188.38     51.14 o 
  -3  16   3      215.34      138.53     46.61 o 
  -2  16   3      434.92      418.41     24.96 o 
  -1  16   3       54.76       69.91     13.84 o 
   0  16   3       24.32       34.11     12.44 o 
   1  16   3      259.13      286.75     32.14 o 
   2  16   3      276.79      330.89     33.88 o 
   3  16   3       31.68       75.74     36.25 o 
   4  16   3       14.46       37.55     36.90 o 
  -4  17   3       11.08       45.96     36.25 o 
  -3  17   3       51.06       58.26     36.90 o 
  -2  17   3      124.56      134.87     22.40 o 
  -1  17   3      233.64      226.56     23.66 o 
   0  17   3      226.46      196.47     24.76 o 
   1  17   3      283.30      261.85     35.78 o 
   2  17   3      290.75      325.06    104.55 o 
   3  17   3      183.21       86.75     42.73 o 
   4  17   3       55.35       59.56     40.78 o 
  -4  18   3       58.26       87.39     44.67 o 
  -3  18   3      122.40      146.30     45.96 o 
  -2  18   3      119.22      106.01     21.98 o 
  -1  18   3      924.78      959.82     74.41 o 
   0  18   3     1327.62     1321.71    101.19 o 
   1  18   3       55.12       44.55     18.12 o 
   2  18   3        5.09       16.74     17.09 o 
   3  18   3      132.44       86.75     44.67 o 
   4  18   3       62.29      112.64     50.49 o 
  -4  19   3       29.23       34.31     37.55 o 
  -3  19   3      152.32       84.16     45.96 o 
  -2  19   3      143.96      146.11     25.39 o 
  -1  19   3      122.90       93.59     23.05 o 
   0  19   3      336.67      354.43     39.34 o 
   1  19   3      466.00      399.42     39.48 o 
   2  19   3      179.89      201.17     31.90 o 
   3  19   3       23.90       35.60     42.08 o 
  -3  20   3      166.28      102.28     45.96 o 
  -2  20   3      416.37      425.90     41.95 o 
  -1  20   3       70.05       95.59     24.23 o 
   0  20   3      140.62      150.36     25.19 o 
   1  20   3      545.66      684.96     52.82 o 
   2  20   3       83.92       32.85     36.90 o 
   3  20   3       89.18       59.56     49.20 o 
  -3  21   3       33.12      140.48     53.08 o 
  -2  21   3       96.46       84.36     23.81 o 
  -1  21   3      178.72      177.49     47.94 o 
   0  21   3      427.82      503.63     41.32 o 
   1  21   3       63.81       64.80     23.89 o 
   2  21   3      147.66      127.36     29.10 o 
   3  21   3       13.69      153.42     56.97 o 
  -3  22   3        1.60        0.00     33.02 o 
  -2  22   3       86.24      134.68     28.50 o 
  -1  22   3      248.38      251.66     35.15 o 
   0  22   3      466.91      412.35     51.50 o 
   1  22   3      173.54      177.12     34.85 o 
   2  22   3      277.60      259.55     37.44 o 
   3  22   3       19.30        0.00     34.96 o 
  -2  23   3      114.09      101.10     27.90 o 
  -1  23   3      178.63      205.27     33.05 o 
   0  23   3      480.64      412.61     52.40 o 
   1  23   3        6.48        0.00     18.66 o 
   2  23   3      182.54      196.46     48.88 o 
  -2  24   3       80.40       82.26     27.05 o 
  -1  24   3        0.30        0.00     19.08 o 
   0  24   3       44.18       41.14     27.06 o 
   1  24   3      135.71      105.53     28.29 o 
   2  24   3        8.94        0.08     44.02 o 
  -2  25   3       31.82        0.00     22.98 o 
  -1  25   3       71.71       57.17     25.35 o 
   0  25   3      145.85       70.58     41.11 o 
   1  25   3        9.22       35.87     24.39 o 
   2  25   3      235.29      293.46     49.20 o 
  -1  26   3       11.64        0.00     23.30 o 
   0  26   3       62.06       97.99     35.24 o 
   1  26   3        4.07       28.31     28.62 o 
  -1 -26   4        1.85        0.00     32.37 o 
   0 -26   4       32.10       55.03     44.67 o 
   1 -26   4       12.35        0.00     36.25 o 
  -2 -25   4       56.92       65.38     42.73 o 
  -1 -25   4       90.03      150.19     53.73 o 
   0 -25   4       97.51      165.08     61.50 o 
   1 -25   4       74.90      106.81     49.85 o 
  -2 -24   4       39.89       82.86     41.43 o 
  -1 -24   4       11.08        0.00     33.02 o 
   0 -24   4       28.14        4.50     25.79 o 
   1 -24   4      194.94      267.36     67.97 o 
   2 -24   4      149.25      172.84     54.38 o 
  -2 -23   4      176.09      216.87     56.97 o 
  -1 -23   4      111.40       91.28     45.32 o 
   0 -23   4      325.28      302.86     48.52 o 
   1 -23   4       22.16       21.36     37.55 o 
   2 -23   4       36.15       51.79     39.49 o 
  -3 -22   4       48.50       59.11     63.44 o 
  -2 -22   4      122.08      181.35     38.68 o 
  -1 -22   4      219.04       68.62     42.08 o 
   0 -22   4      893.25      986.96     81.02 o 
   1 -22   4      140.93      179.32     53.08 o 
   2 -22   4       62.52      134.65     47.26 o 
   3 -22   4       41.59       56.87     29.58 o 
  -3 -21   4      213.41      222.79     41.06 o 
  -2 -21   4       25.97        0.00     23.63 o 
  -1 -21   4       70.54      149.54     49.20 o 
   0 -21   4      285.19      330.54     40.04 o 
   1 -21   4       34.70       24.57     23.11 o 
   2 -21   4      430.71      427.23     55.93 o 
   3 -21   4       20.97       27.50     30.43 o 
  -3 -20   4       23.50        0.00     46.61 o 
  -2 -20   4        5.12        0.00     21.93 o 
  -1 -20   4      320.47      372.99     42.22 o 
   0 -20   4      484.76      513.62     45.82 o 
   1 -20   4      130.86      133.67     34.10 o 
   2 -20   4      234.40      231.11     32.96 o 
   3 -20   4       56.07       19.14     26.21 o 
  -4 -19   4       34.89       24.60     49.20 o 
  -3 -19   4        0.56        0.00     20.74 o 
  -2 -19   4      172.40      190.32     38.09 o 
  -1 -19   4       99.44      104.89     20.70 o 
   0 -19   4      159.93      167.40     27.70 o 
   1 -19   4      682.01      584.26     48.51 o 
   2 -19   4      107.22      152.06     28.60 o 
   3 -19   4       20.46        4.32     22.66 o 
  -4 -18   4       15.53       16.18     42.73 o 
  -3 -18   4       25.39       50.83     23.65 o 
  -2 -18   4      438.43      473.35     52.88 o 
  -1 -18   4      540.01      557.21     38.34 o 
   0 -18   4      344.76      333.20     64.35 o 
   1 -18   4      133.65      139.17     36.47 o 
   2 -18   4      250.39      199.38     37.23 o 
   3 -18   4      238.60      259.67     33.13 o 
   4 -18   4        4.53        0.00     42.08 o 
  -4 -17   4       41.34       25.89     44.67 o 
  -3 -17   4       73.65       51.50     22.32 o 
  -2 -17   4      114.90       96.64     28.15 o 
  -1 -17   4      442.96      465.16     34.00 o 
   0 -17   4       77.40       50.31     18.22 o 
   1 -17   4     1257.80     1209.73     67.88 o 
   2 -17   4      670.77      691.00     75.92 o 
   3 -17   4       62.35       79.33     21.41 o 
   4 -17   4       12.16        0.00     36.25 o 
  -4 -16   4       32.47       56.32     47.90 o 
  -3 -16   4       39.93       23.15     18.49 o 
  -2 -16   4       14.86       40.45     20.95 o 
  -1 -16   4      477.87      482.41     33.51 o 
   0 -16   4       88.63       75.65     16.11 o 
   1 -16   4      201.89      207.70     23.42 o 
   2 -16   4       37.82       25.91     19.08 o 
   3 -16   4       97.65       96.08     27.38 o 
   4 -16   4      265.14      286.78     71.21 o 
  -4 -15   4       38.83       38.19     38.84 o 
  -3 -15   4      468.59      412.89     57.61 o 
  -2 -15   4      541.15      504.84     80.39 o 
  -1 -15   4      187.04      199.53     18.91 o 
   0 -15   4        1.77        0.00      9.29 o 
   1 -15   4     1368.02     1328.53     54.01 o 
   2 -15   4      576.72      590.58     44.21 o 
   3 -15   4      198.34      196.31     27.10 o 
   4 -15   4      134.22      179.32     60.20 o 
  -4 -14   4       76.20       38.84     39.49 o 
  -3 -14   4       89.34       98.19     20.82 o 
  -2 -14   4       87.49       99.60     31.00 o 
  -1 -14   4       78.69       69.15     12.65 o 
   0 -14   4      999.71     1064.61     49.62 o 
   1 -14   4       98.94       83.44     15.72 o 
   2 -14   4        8.65       16.98     20.18 o 
   3 -14   4      116.64      100.89     19.51 o 
   4 -14   4        2.72       47.90     40.78 o 
  -4 -13   4       27.77        0.00     29.78 o 
  -3 -13   4      296.48      303.65     19.91 o 
  -2 -13   4      485.58      479.80     32.91 o 
  -1 -13   4      984.20      946.84     37.11 o 
   0 -13   4      136.65      156.14     16.65 o 
   1 -13   4     1966.92     2055.54     55.39 o 
   2 -13   4      136.16      129.68     21.63 o 
   3 -13   4      126.25      131.36     22.27 o 
   4 -13   4      104.18      192.27     55.03 o 
  -5 -12   4      116.62      110.05     46.61 o 
  -4 -12   4       37.31       30.43     34.31 o 
  -3 -12   4       97.98      130.47     24.42 o 
  -2 -12   4      860.59      798.38     40.27 o 
  -1 -12   4      779.28      746.86     28.16 o 
   0 -12   4      201.04      243.77     19.06 o 
   1 -12   4      662.70      675.88     38.97 o 
   2 -12   4       58.79       39.31     15.56 o 
   3 -12   4       19.49       33.07     13.84 o 
   4 -12   4       80.67       93.29     31.33 o 
  -5 -11   4        8.56       31.72     40.14 o 
  -4 -11   4      113.74       82.21     42.08 o 
  -3 -11   4      434.16      492.01     43.41 o 
  -2 -11   4     1149.96     1153.00     39.06 o 
  -1 -11   4      839.09      758.98     27.02 o 
   0 -11   4      151.07      123.25     14.33 o 
   1 -11   4      172.65      170.33     18.85 o 
   2 -11   4      819.55      815.72     76.74 o 
   3 -11   4        6.67        9.91     13.08 o 
   4 -11   4       79.85       57.67     26.43 o 
   5 -11   4       61.13       78.33     45.32 o 
  -5 -10   4       70.97      155.37     47.90 o 
  -4 -10   4       13.22       16.83     29.13 o 
  -3 -10   4      461.45      427.56     83.83 o 
  -2 -10   4     1292.67     1382.67     59.15 o 
  -1 -10   4     4020.85     4003.71     87.47 o 
   0 -10   4     1649.49     1704.05     52.80 o 
   1 -10   4     1062.97     1079.28     34.51 o 
   2 -10   4       31.81       19.05     12.66 o 
   3 -10   4      606.31      616.35     55.30 o 
   4 -10   4      171.40      166.67     52.11 o 
   5 -10   4      106.36       42.73     38.84 o 
  -5  -9   4       54.43       47.90     36.25 o 
  -4  -9   4      149.17      167.67     44.02 o 
  -3  -9   4      217.22      228.25     49.52 o 
  -2  -9   4     1697.33     1701.71     43.72 o 
  -1  -9   4      164.69      178.25     15.24 o 
   0  -9   4      784.93      855.40     30.49 o 
   1  -9   4      484.10      546.24     25.38 o 
   2  -9   4      358.93      357.28     23.73 o 
   3  -9   4       67.67      105.08     25.79 o 
   4  -9   4      152.74      194.81     35.02 o 
   5  -9   4       10.14        0.00     29.13 o 
  -5  -8   4      137.09      165.08     47.90 o 
  -4  -8   4      555.60      462.21     64.74 o 
  -3  -8   4       53.44       28.67     15.67 o 
  -2  -8   4     4794.45     4590.12     92.90 o 
  -1  -8   4      852.95      840.05     40.90 o 
   0  -8   4      725.50      725.89     26.90 o 
   1  -8   4      581.89      621.29     28.79 o 
   2  -8   4      163.83      186.95     18.69 o 
   3  -8   4       36.83       69.02     30.75 o 
   4  -8   4      402.12      368.40     54.38 o 
   5  -8   4       52.15       34.31     33.02 o 
  -5  -7   4      129.17      189.68     42.73 o 
  -4  -7   4       50.30       22.50     17.51 o 
  -3  -7   4      967.13     1017.05     48.50 o 
  -2  -7   4     1886.14     1856.05     46.24 o 
  -1  -7   4      344.08      366.92     18.16 o 
   0  -7   4     5588.84     5496.50    108.37 o 
   1  -7   4     1237.61     1353.71     41.54 o 
   2  -7   4       19.41       12.31      7.80 o 
   3  -7   4      442.81      416.39     87.72 o 
   4  -7   4      580.73      574.05     75.09 o 
   5  -7   4        7.34        6.47     27.19 o 
  -5  -6   4      229.51      210.39     45.96 o 
  -4  -6   4      328.35      321.90     37.47 o 
  -3  -6   4       73.23       50.75     13.50 o 
  -2  -6   4      588.57      556.42     41.43 o 
  -1  -6   4     3799.20     3754.87    112.59 o 
   0  -6   4     1295.81     1255.28     33.34 o 
   1  -6   4     4108.57     4360.41    239.05 o 
   2  -6   4     3202.38     3167.53     74.46 o 
   3  -6   4      656.69      677.27     54.47 o 
   4  -6   4       72.56       81.17     27.52 o 
   5  -6   4       14.96        0.00     25.89 o 
  -5  -5   4      223.86      214.92     42.73 o 
  -4  -5   4       80.88       74.86     22.15 o 
  -3  -5   4      115.02      131.06     17.38 o 
  -2  -5   4     2376.26     2523.74     80.64 o 
  -1  -5   4      468.16      439.40     18.02 o 
   0  -5   4      481.39      486.13     20.02 o 
   1  -5   4      683.47      676.88     31.41 o 
   2  -5   4     1302.47     1241.37     49.68 o 
   3  -5   4      151.24      143.33     20.31 o 
   4  -5   4       30.01       27.07     20.06 o 
   5  -5   4       57.45       43.37     31.72 o 
  -5  -4   4       77.11      112.64     30.43 o 
  -4  -4   4       19.39        0.00     18.13 o 
  -3  -4   4      234.79      242.74     26.24 o 
  -2  -4   4      412.98      381.99     24.10 o 
  -1  -4   4      117.66      117.20      8.50 o 
   0  -4   4     3286.92     3351.39     66.82 o 
   1  -4   4     3235.98     3352.02    102.08 o 
   2  -4   4      340.02      302.39     24.85 o 
   3  -4   4      340.65      403.90     31.58 o 
   4  -4   4      128.06      107.40     49.52 o 
   5  -4   4       29.19       34.31     27.19 o 
  -5  -3   4      148.50      110.70     28.48 o 
  -4  -3   4       22.71       40.28     16.67 o 
  -3  -3   4     2303.34     2246.91     69.28 o 
  -2  -3   4      228.04      223.25     21.04 o 
  -1  -3   4     9136.52     8859.46    180.15 o 
   0  -3   4      815.69      860.06     23.25 o 
   1  -3   4     5465.97     5270.46    116.83 o 
   2  -3   4     3200.40     3182.21    100.50 o 
   3  -3   4      132.95      105.72     17.07 o 
   4  -3   4      370.22      364.60     42.82 o 
   5  -3   4        5.72       29.78     25.89 o 
  -5  -2   4      330.21      340.19     54.70 o 
  -4  -2   4      149.84      141.30     16.52 o 
  -3  -2   4      230.79      236.29     19.68 o 
  -2  -2   4      755.36      751.82     33.18 o 
  -1  -2   4     2309.50     2367.10     51.40 o 
   0  -2   4     1505.95     1416.38     32.15 o 
   1  -2   4     7941.25     7893.69    175.35 o 
   2  -2   4     2447.18     2406.65     73.63 o 
   3  -2   4      134.71      119.08     23.64 o 
   4  -2   4      148.39      150.59     28.97 o 
   5  -2   4      336.44      352.81     54.38 o 
  -5  -1   4       37.80       24.91     18.34 o 
  -4  -1   4      101.29      111.23     14.63 o 
  -3  -1   4      556.03      543.11     25.40 o 
  -2  -1   4     2890.38     2810.26     90.86 o 
  -1  -1   4     6321.37     5984.95    108.34 o 
   0  -1   4      986.81      981.69     21.91 o 
   1  -1   4     2556.09     2469.85     83.19 o 
   2  -1   4      379.76      328.89     45.02 o 
   3  -1   4      139.77      159.54     18.19 o 
   4  -1   4      166.76      167.20     37.87 o 
   5  -1   4       16.03        0.00     22.01 o 
  -5   0   4        3.10        0.00     13.59 o 
  -4   0   4      220.58      227.82     17.38 o 
  -3   0   4       46.87       58.91     12.30 o 
  -2   0   4      611.53      604.65     24.49 o 
  -1   0   4      109.75      132.01     10.80 o 
   0   0   4       41.77       38.36      4.95 o 
   1   0   4     3680.39     3587.42     93.21 o 
   2   0   4       48.95       54.50     22.92 o 
   3   0   4       77.06       53.26     12.24 o 
   4   0   4       76.30       97.34     22.64 o 
   5   0   4      426.55      350.87     52.44 o 
  -2   1   4     2936.10     3014.86     87.20 o 
  -1   1   4     6325.90     5999.52    146.02 o 
   0   1   4      984.79      921.64     21.23 o 
   1   1   4     2552.35     2412.14     59.15 o 
   2   1   4      376.37      341.81     22.89 o 
   3   1   4      138.12      169.26     19.46 o 
   4   1   4      168.56      176.74     29.41 o 
   5   1   4       17.80       15.54     22.01 o 
  -2   2   4      780.05      769.07     27.47 o 
  -1   2   4     2255.53     2202.73     53.11 o 
   0   2   4     1519.03     1423.60     29.32 o 
   1   2   4     8010.25     7985.40    165.78 o 
   2   2   4     2412.84     2430.81     83.28 o 
   3   2   4      129.08      107.96     15.42 o 
   4   2   4      154.51       77.75     23.29 o 
   5   2   4      334.05      326.27     47.26 o 
  -2   3   4      231.59      215.24     13.60 o 
  -1   3   4     9082.18     8596.85    155.82 o 
   0   3   4      819.46      860.63     23.56 o 
   1   3   4     5490.97     5433.97    116.12 o 
   2   3   4     3112.86     2919.85     81.59 o 
   3   3   4      130.74      160.30     18.99 o 
   4   3   4      388.47      402.82     41.63 o 
   5   3   4        5.84       10.36     19.42 o 
  -3   4   4      237.40      265.60     21.69 o 
  -2   4   4      430.88      435.44     19.82 o 
  -1   4   4      125.01      124.39      7.18 o 
   0   4   4     3290.66     3227.22     66.94 o 
   1   4   4     3255.95     3353.83     77.94 o 
   2   4   4      341.23      319.73     23.33 o 
   3   4   4      335.60      363.53     24.16 o 
   4   4   4      123.66      168.12     27.79 o 
   5   4   4       27.44       20.07     21.36 o 
  -4   5   4       84.11       89.98     15.54 o 
  -3   5   4      118.55      128.36     25.25 o 
  -2   5   4     2420.64     2488.91     71.22 o 
  -1   5   4      497.24      463.49     19.90 o 
   0   5   4      495.03      467.18     23.31 o 
   1   5   4      658.40      705.82     28.31 o 
   2   5   4     1329.92     1375.27     48.15 o 
   3   5   4      152.61      119.86     18.75 o 
   4   5   4       28.33       45.96     24.60 o 
   5   5   4       61.34       45.32     26.54 o 
  -4   6   4      326.07      317.77     22.17 o 
  -3   6   4       72.81       73.15     12.12 o 
  -2   6   4      579.82      535.90     26.67 o 
  -1   6   4     3763.45     3760.20     62.38 o 
   0   6   4     1298.42     1291.50     30.79 o 
   1   6   4     4133.96     4462.49     92.08 o 
   2   6   4     3209.90     3021.31     91.71 o 
   3   6   4      642.26      615.82     50.17 o 
   4   6   4       75.01       60.20     27.84 o 
   5   6   4       13.97       29.13     23.95 o 
  -5   7   4      129.17      167.02     25.89 o 
  -4   7   4       50.38       69.80     13.45 o 
  -3   7   4      975.76      987.28     50.82 o 
  -2   7   4     1858.23     1899.86     60.49 o 
  -1   7   4      338.52      378.04     13.46 o 
   0   7   4     5584.78     5497.87     99.59 o 
   1   7   4     1287.10     1374.31     60.60 o 
   2   7   4       18.50       25.67     20.35 o 
   3   7   4      444.62      460.06     36.80 o 
   4   7   4      588.27      631.82     67.33 o 
   5   7   4        6.97       14.24     23.95 o 
  -5   8   4      143.84      168.96     30.43 o 
  -4   8   4      562.29      596.69     38.66 o 
  -3   8   4       56.50       55.98     14.10 o 
  -2   8   4     4796.92     4704.20    150.82 o 
  -1   8   4      822.76      824.35     22.29 o 
   0   8   4      731.75      688.52     23.98 o 
   1   8   4      585.38      623.83     31.83 o 
   2   8   4      162.85      177.00     20.60 o 
   3   8   4       40.70       26.72     14.92 o 
   4   8   4      398.03      518.53     62.79 o 
   5   8   4       53.78       84.16     31.07 o 
  -5   9   4       56.68      139.83     29.13 o 
  -4   9   4      146.18      137.24     31.72 o 
  -3   9   4      214.57      270.18     40.78 o 
  -2   9   4     1731.27     1834.47     59.80 o 
  -1   9   4      162.81      176.47     12.38 o 
   0   9   4      779.17      789.50     39.32 o 
   1   9   4      482.85      444.82     23.50 o 
   2   9   4      386.76      394.34     29.59 o 
   3   9   4       67.93       17.48     25.25 o 
   4   9   4      156.74      150.19     37.55 o 
   5   9   4        9.78       15.54     26.54 o 
  -5  10   4       70.78       54.38     25.25 o 
  -4  10   4       14.13        0.00     18.77 o 
  -3  10   4      463.45      434.36     49.85 o 
  -2  10   4     1281.63     1220.09     48.69 o 
  -1  10   4     3961.89     4142.55     79.86 o 
   0  10   4     1641.95     1596.17     40.29 o 
   1  10   4     1073.57     1084.07     38.70 o 
   2  10   4       29.94       23.84     12.62 o 
   3  10   4      603.12      585.21     69.91 o 
   4  10   4      177.34      181.91     42.08 o 
   5  10   4      106.25       99.69     38.19 o 
  -5  11   4        9.47        8.42     23.30 o 
  -4  11   4      117.95      102.28     31.72 o 
  -3  11   4      447.53      398.13     55.67 o 
  -2  11   4     1123.16     1118.36     40.75 o 
  -1  11   4      842.75      816.78     29.81 o 
   0  11   4      154.85      157.80     13.46 o 
   1  11   4      174.73      164.69     14.64 o 
   2  11   4      805.02      822.45     44.02 o 
   3  11   4        6.60       24.60     23.95 o 
   4  11   4       78.62       66.68     33.02 o 
   5  11   4       62.70       49.20     31.72 o 
  -5  12   4      117.02      104.22     34.96 o 
  -4  12   4       38.43       39.49     27.84 o 
  -3  12   4       96.30       71.86     30.43 o 
  -2  12   4      835.26      821.04     54.29 o 
  -1  12   4      788.61      740.49     39.89 o 
   0  12   4      200.12      176.94     19.69 o 
   1  12   4      686.29      785.33     51.07 o 
   2  12   4       59.31       63.09      7.80 o 
   3  12   4       19.27       21.36     26.54 o 
   4  12   4       79.22      146.95     42.08 o 
  -4  13   4       29.18       42.08     25.89 o 
  -3  13   4      297.83      269.95     51.14 o 
  -2  13   4      500.82      478.08     42.75 o 
  -1  13   4      972.75      891.10     35.28 o 
   0  13   4      132.58      181.36     17.53 o 
   1  13   4     1936.57     1983.64     86.99 o 
   2  13   4      131.33      122.07     14.14 o 
   3  13   4      125.12       93.22     36.90 o 
   4  13   4      103.53       86.10     39.49 o 
  -4  14   4       73.70       58.26     35.60 o 
  -3  14   4       92.82       62.15     33.66 o 
  -2  14   4       83.73      105.14      9.67 o 
  -1  14   4       84.47      100.50     19.08 o 
   0  14   4     1021.82      998.40     43.87 o 
   1  14   4       97.93       62.01     17.99 o 
   2  14   4        9.21        3.68      8.68 o 
   3  14   4      109.92       79.63     37.55 o 
   4  14   4        3.06        0.00     25.25 o 
  -4  15   4       39.65        6.47     29.78 o 
  -3  15   4      490.30      480.34     68.62 o 
  -2  15   4      530.70      595.82     24.88 o 
  -1  15   4      181.30      190.44     18.56 o 
   0  15   4        2.05        0.00      9.34 o 
   1  15   4     1375.86     1377.23     54.32 o 
   2  15   4      556.50      535.96     43.37 o 
   3  15   4      196.06      243.41     54.38 o 
   4  15   4      135.99      150.19     51.79 o 
  -4  16   4       31.41       19.42     33.02 o 
  -3  16   4       40.64        0.00     28.48 o 
  -2  16   4       16.25       42.79     12.80 o 
  -1  16   4      490.97      535.88     39.06 o 
   0  16   4       80.14       93.47     15.71 o 
   1  16   4      206.62      187.46     23.08 o 
   2  16   4       37.84       20.31     21.69 o 
   3  16   4       98.61       80.92     38.84 o 
   4  16   4      263.07      225.28     56.97 o 
  -4  17   4       39.62       79.63     40.78 o 
  -3  17   4       72.19       73.15     38.84 o 
  -2  17   4      114.30      101.97     19.88 o 
  -1  17   4      432.14      466.76     33.26 o 
   0  17   4       80.65       64.44     18.43 o 
   1  17   4     1250.33     1260.95     78.45 o 
   2  17   4      685.10      699.89     58.26 o 
   3  17   4       61.05       37.55     38.19 o 
   4  17   4       10.82        5.83     37.55 o 
  -4  18   4       14.94       66.03     40.78 o 
  -3  18   4       26.33       53.73     39.49 o 
  -2  18   4      445.23      495.69     68.94 o 
  -1  18   4      532.82      561.73     44.30 o 
   0  18   4      344.57      342.01     32.25 o 
   1  18   4      140.58      166.08     34.57 o 
   2  18   4      248.88      198.22     58.59 o 
   3  18   4      233.82      258.30     66.03 o 
   4  18   4        4.31       86.75     43.37 o 
  -4  19   4       34.25        0.00     24.60 o 
  -3  19   4        0.72        0.00     33.66 o 
  -2  19   4      167.61      163.11     26.63 o 
  -1  19   4       97.01       66.73     21.60 o 
   0  19   4      162.04      203.79     29.53 o 
   1  19   4      700.66      636.58     49.50 o 
   2  19   4      104.15       94.10     25.96 o 
   3  19   4       20.65        3.88     33.02 o 
  -3  20   4       22.99        0.00     33.02 o 
  -2  20   4        6.35       36.24     18.81 o 
  -1  20   4      326.81      376.24     76.63 o 
   0  20   4      468.38      449.50     38.52 o 
   1  20   4      134.50      133.64     27.54 o 
   2  20   4      237.62      188.67     40.78 o 
   3  20   4       56.24       40.14     46.61 o 
  -3  21   4      207.91      212.33     62.15 o 
  -2  21   4       26.39       22.44     18.53 o 
  -1  21   4       68.66       82.24     24.06 o 
   0  21   4      287.27      326.13     38.27 o 
   1  21   4       33.44        2.61     19.55 o 
   2  21   4      436.83      437.57     68.94 o 
   3  21   4       21.42        0.00     36.90 o 
  -3  22   4       47.92       42.73     46.61 o 
  -2  22   4      122.23      128.02     28.22 o 
  -1  22   4      215.21      246.85     38.35 o 
   0  22   4      894.39      870.49     73.92 o 
   1  22   4      137.83      138.50     32.49 o 
   2  22   4       63.64       58.35     25.97 o 
   3  22   4       41.61       38.84     49.20 o 
  -2  23   4      174.02      187.30     33.50 o 
  -1  23   4      114.51      107.61     27.97 o 
   0  23   4      324.99      255.06     43.70 o 
   1  23   4       20.65        0.00     16.97 o 
   2  23   4       38.99        5.56     22.14 o 
  -2  24   4       41.11       48.14     35.28 o 
  -1  24   4       10.71       30.02     21.85 o 
   0  24   4       28.17       27.36     26.54 o 
   1  24   4      193.09      186.10     49.05 o 
   2  24   4      146.83      172.47     35.81 o 
  -2  25   4       58.45       77.94     27.35 o 
  -1  25   4       94.00       85.69     28.55 o 
   0  25   4       97.40       85.41     44.34 o 
   1  25   4       76.43      114.70     28.31 o 
  -1  26   4        1.77        0.00     23.33 o 
   0  26   4       33.10       33.25     28.57 o 
   1  26   4       12.54       18.74     27.67 o 
  -1 -26   5      112.81      163.13     56.32 o 
   0 -26   5       45.88        0.00     36.25 o 
   1 -26   5       35.20       12.95     42.73 o 
  -1 -25   5       51.79       33.02     44.67 o 
   0 -25   5      100.45        3.88     41.43 o 
   1 -25   5       70.50       54.38     42.73 o 
  -2 -24   5       41.86       73.80     40.14 o 
  -1 -24   5       80.88       86.10     46.61 o 
   0 -24   5      214.92      181.15     69.59 o 
   1 -24   5      101.34      212.98     61.50 o 
   2 -24   5       28.90       30.43     34.96 o 
  -2 -23   5       41.89       22.01     35.60 o 
  -1 -23   5       55.15       63.44     42.08 o 
   0 -23   5      209.31      275.75    113.61 o 
   1 -23   5      184.18      171.55     56.32 o 
   2 -23   5       23.75       10.36     33.02 o 
  -3 -22   5        1.53        0.65     24.30 o 
  -2 -22   5      118.73      115.22     34.96 o 
  -1 -22   5       12.57       45.96     36.90 o 
   0 -22   5      111.04      122.77     34.45 o 
   1 -22   5       55.45       37.55     36.90 o 
   2 -22   5       14.44       34.31     34.31 o 
   3 -22   5      137.22      277.83     49.14 o 
  -3 -21   5       57.53      118.73     31.17 o 
  -2 -21   5      259.65      209.88     41.51 o 
  -1 -21   5      144.86      194.86     53.73 o 
   0 -21   5      149.24      165.86     46.35 o 
   1 -21   5      111.87       58.28     27.42 o 
   2 -21   5      178.49      248.44     46.02 o 
   3 -21   5       67.93       78.17     32.09 o 
  -3 -20   5       23.62       26.77     38.52 o 
  -2 -20   5       26.84        0.00     20.94 o 
  -1 -20   5      230.10      279.82     57.94 o 
   0 -20   5      176.21      207.77     31.87 o 
   1 -20   5      211.74      203.60     38.63 o 
   2 -20   5        0.51        0.00     16.89 o 
   3 -20   5      110.92      158.81     46.93 o 
  -3 -19   5       79.94       56.53     64.74 o 
  -2 -19   5      127.67      109.34     31.11 o 
  -1 -19   5      178.42      198.16     31.98 o 
   0 -19   5       18.62       35.29     19.89 o 
   1 -19   5      254.28      307.61     37.00 o 
   2 -19   5      142.27      135.54     41.41 o 
   3 -19   5       24.46       34.90     56.32 o 
  -4 -18   5        3.69       75.74     51.79 o 
  -3 -18   5       87.21       54.85     24.18 o 
  -2 -18   5      116.30      150.10     32.69 o 
  -1 -18   5      144.27      130.49     21.13 o 
   0 -18   5      279.04      327.03     35.84 o 
   1 -18   5      325.71      281.57     34.69 o 
   2 -18   5      344.57      324.32     36.92 o 
   3 -18   5       82.17       75.54     28.84 o 
   4 -18   5       23.27        0.00     40.14 o 
  -4 -17   5       10.95        0.00     38.19 o 
  -3 -17   5      138.14      177.75     39.49 o 
  -2 -17   5      128.84      116.22     30.23 o 
  -1 -17   5      724.58      654.98     39.86 o 
   0 -17   5      126.40      181.39     28.20 o 
   1 -17   5      562.15      620.06     76.11 o 
   2 -17   5      224.20      270.43     34.23 o 
   3 -17   5       30.68        2.13     17.29 o 
   4 -17   5       29.22       58.91     48.55 o 
  -4 -16   5      128.64       93.22     51.79 o 
  -3 -16   5      174.17      224.87     32.45 o 
  -2 -16   5      558.45      502.98     50.39 o 
  -1 -16   5     1383.12     1368.68     56.20 o 
   0 -16   5      228.74      225.87     22.50 o 
   1 -16   5       89.36      144.97     21.22 o 
   2 -16   5      312.81      334.38     36.07 o 
   3 -16   5      252.88      296.81     33.40 o 
   4 -16   5       94.19      189.03     64.09 o 
  -4 -15   5       37.47        0.00     33.66 o 
  -3 -15   5      613.89      693.28     52.34 o 
  -2 -15   5      410.80      323.05     52.44 o 
  -1 -15   5      195.14      179.55     21.32 o 
   0 -15   5      112.67      137.51     17.59 o 
   1 -15   5     1200.73     1175.64     52.32 o 
   2 -15   5     1227.14     1224.95     67.46 o 
   3 -15   5      152.04      125.58     26.86 o 
   4 -15   5       17.17        0.00     36.25 o 
  -4 -14   5       33.77       11.01     36.25 o 
  -3 -14   5      551.68      591.62    131.41 o 
  -2 -14   5     1362.88     1381.28     55.64 o 
  -1 -14   5      139.35      136.76     30.44 o 
   0 -14   5      870.40      798.63     37.54 o 
   1 -14   5      262.64      339.51     41.39 o 
   2 -14   5      373.98      398.46     36.36 o 
   3 -14   5       35.35       52.58     23.31 o 
   4 -14   5       70.56      119.76     53.73 o 
  -4 -13   5       52.20       60.20     38.19 o 
  -3 -13   5      958.44      988.08     36.58 o 
  -2 -13   5       65.55       58.13     23.53 o 
  -1 -13   5      547.33      473.56     26.16 o 
   0 -13   5     1320.36     1435.72     43.93 o 
   1 -13   5     1072.08     1136.48     46.88 o 
   2 -13   5       23.61        8.46     14.61 o 
   3 -13   5       11.05        0.00     14.00 o 
   4 -13   5       73.85       88.04     47.26 o 
  -5 -12   5       53.49       62.79     42.73 o 
  -4 -12   5       95.60       84.16     42.08 o 
  -3 -12   5     1017.54      883.65     97.75 o 
  -2 -12   5      176.41      161.82     18.87 o 
  -1 -12   5      930.25      936.51     30.82 o 
   0 -12   5     1192.20     1188.82     38.74 o 
   1 -12   5      102.94       95.98     16.78 o 
   2 -12   5      162.74      129.39     35.88 o 
   3 -12   5       81.23       85.52     17.36 o 
   4 -12   5      249.96      144.36     51.79 o 
  -5 -11   5       43.68       25.89     38.84 o 
  -4 -11   5      112.27      165.08     50.49 o 
  -3 -11   5      925.17      902.34     56.04 o 
  -2 -11   5      236.25      203.16     19.94 o 
  -1 -11   5      801.29      851.86     28.00 o 
   0 -11   5      416.93      450.56     25.09 o 
   1 -11   5      176.85      193.83     17.26 o 
   2 -11   5      453.24      487.50     37.16 o 
   3 -11   5       50.93       46.36     10.93 o 
   4 -11   5      122.17      136.59     47.26 o 
   5 -11   5       39.23       56.32     42.73 o 
  -5 -10   5        4.92       44.67     35.60 o 
  -4 -10   5      100.30       69.27     38.19 o 
  -3 -10   5      330.95      378.82     37.17 o 
  -2 -10   5      269.18      262.99     18.54 o 
  -1 -10   5      200.22      222.88     14.41 o 
   0 -10   5      457.54      465.30     24.63 o 
   1 -10   5      432.68      510.72     35.74 o 
   2 -10   5      508.49      472.67     35.13 o 
   3 -10   5      794.74      684.85     60.88 o 
   4 -10   5       60.50      104.31     40.78 o 
   5 -10   5      109.69      123.65     49.85 o 
  -5  -9   5       23.53        1.29     31.07 o 
  -4  -9   5      286.82      322.38     58.26 o 
  -3  -9   5       73.38       67.06     17.83 o 
  -2  -9   5      523.20      485.01     30.93 o 
  -1  -9   5      824.08      831.78     32.14 o 
   0  -9   5      580.62      597.85     27.02 o 
   1  -9   5      823.85      937.00     32.86 o 
   2  -9   5      269.08      318.03     33.92 o 
   3  -9   5      669.55      626.38    138.21 o 
   4  -9   5      122.72      125.57     33.64 o 
   5  -9   5       31.09       20.07     38.84 o 
  -5  -8   5       24.99       10.36     30.43 o 
  -4  -8   5      235.54      217.51     47.90 o 
  -3  -8   5      163.34      168.75     48.55 o 
  -2  -8   5      153.63      142.60     11.75 o 
  -1  -8   5      653.51      583.60     29.24 o 
   0  -8   5      400.67      393.66     21.21 o 
   1  -8   5     1339.80     1503.31     57.54 o 
   2  -8   5     1492.11     1546.81     47.85 o 
   3  -8   5      348.13      297.37     39.12 o 
   4  -8   5       90.05      115.64     31.13 o 
   5  -8   5       43.44       17.48     32.37 o 
  -5  -7   5       47.34        3.24     29.13 o 
  -4  -7   5      486.86      526.95     66.03 o 
  -3  -7   5     1357.58     1490.19     75.09 o 
  -2  -7   5     1965.36     1991.52     49.36 o 
  -1  -7   5      656.18      677.08     41.86 o 
   0  -7   5       81.94       96.19     11.20 o 
   1  -7   5     2436.89     2627.13     68.40 o 
   2  -7   5      828.95      856.48     38.13 o 
   3  -7   5      333.54      267.82     38.52 o 
   4  -7   5      597.91      637.42     61.18 o 
   5  -7   5       42.46       38.84     34.31 o 
  -5  -6   5       45.70       51.14     33.66 o 
  -4  -6   5      266.93      218.23     32.69 o 
  -3  -6   5      256.98      284.94     25.15 o 
  -2  -6   5     2269.46     2369.51     49.74 o 
  -1  -6   5     2467.59     2344.45     58.77 o 
   0  -6   5     2681.52     2698.37     59.38 o 
   1  -6   5      807.03      845.46     30.76 o 
   2  -6   5     4350.60     4368.58     91.24 o 
   3  -6   5     2130.73     2046.85     94.42 o 
   4  -6   5       31.78       61.60     25.94 o 
   5  -6   5      133.23      190.32     47.26 o 
  -5  -5   5       41.85       11.65     25.25 o 
  -4  -5   5      122.34      164.67     27.36 o 
  -3  -5   5     1258.40     1275.99     49.90 o 
  -2  -5   5      522.73      513.29     27.89 o 
  -1  -5   5     2687.79     2530.36     75.87 o 
   0  -5   5     2691.76     2648.53     57.54 o 
   1  -5   5      218.91      191.52     16.11 o 
   2  -5   5     4202.27     3875.07     89.33 o 
   3  -5   5     1863.47     2030.21     92.41 o 
   4  -5   5      281.74      261.98     40.00 o 
   5  -5   5      157.31      181.91     45.96 o 
  -5  -4   5       28.35        0.00     21.36 o 
  -4  -4   5      142.39      130.08     32.69 o 
  -3  -4   5      918.95     1040.45     59.70 o 
  -2  -4   5      234.98      210.05     18.80 o 
  -1  -4   5     4443.71     4458.91    100.35 o 
   0  -4   5     3521.19     3524.07     72.14 o 
   1  -4   5     5711.17     5728.61    113.36 o 
   2  -4   5      917.75      864.32     29.79 o 
   3  -4   5     1360.69     1349.05     58.25 o 
   4  -4   5       14.61       35.54     28.16 o 
   5  -4   5       11.61        0.00     22.66 o 
  -5  -3   5       23.90       15.54     23.30 o 
  -4  -3   5      301.70      278.18     24.89 o 
  -3  -3   5      595.36      577.07     32.60 o 
  -2  -3   5      761.18      823.05     46.29 o 
  -1  -3   5      369.61      371.38     14.00 o 
   0  -3   5       22.92       18.44      7.02 o 
   1  -3   5     3931.97     3830.80     87.54 o 
   2  -3   5     1074.94     1008.94     43.91 o 
   3  -3   5      359.21      335.01     29.28 o 
   4  -3   5       74.81       88.16     25.96 o 
   5  -3   5       75.95       67.97     33.02 o 
  -5  -2   5        8.90        0.00     17.48 o 
  -4  -2   5      582.24      582.71     47.13 o 
  -3  -2   5     1687.84     1709.82     78.65 o 
  -2  -2   5     4862.62     4831.53    149.68 o 
  -1  -2   5     4531.25     4437.89     95.82 o 
   0  -2   5     2869.11     2752.36     51.95 o 
   1  -2   5     2198.33     2105.22     55.50 o 
   2  -2   5     2734.40     2711.00     83.77 o 
   3  -2   5      498.63      471.94     33.51 o 
   4  -2   5      138.37       87.07     26.59 o 
   5  -2   5      178.94      157.31     41.43 o 
  -5  -1   5       17.55       29.13     18.13 o 
  -4  -1   5        9.96       14.20      9.83 o 
  -3  -1   5      159.55      147.08     16.46 o 
  -2  -1   5      572.00      536.86     27.91 o 
  -1  -1   5      882.37      885.64     21.82 o 
   0  -1   5      985.12      975.67     31.04 o 
   1  -1   5     4288.38     4134.48     84.64 o 
   2  -1   5     2808.39     2900.98     86.12 o 
   3  -1   5      113.82      120.02     17.38 o 
   4  -1   5      578.79      638.23     55.93 o 
   5  -1   5      314.95      334.04     53.08 o 
  -5   0   5      126.03      113.19     22.08 o 
  -4   0   5       28.31       40.88     11.98 o 
  -3   0   5      342.86      395.80     22.42 o 
  -2   0   5        7.84        0.00      7.08 o 
  -1   0   5    10151.30    10137.73    167.28 o 
   0   0   5     5499.59     5420.09     87.17 o 
   1   0   5     1237.56     1213.38     31.51 o 
   2   0   5     2311.70     2319.19     72.38 o 
   3   0   5       49.02       66.93     21.30 o 
   4   0   5      216.31      309.72     71.86 o 
   5   0   5        6.39       17.48     23.30 o 
  -5   1   5       16.75       18.77     12.95 o 
  -4   1   5       10.91       10.34      7.54 o 
  -3   1   5      158.80      168.64     13.96 o 
  -2   1   5      567.59      559.90     23.40 o 
  -1   1   5      895.13      897.26     21.43 o 
   0   1   5      973.64      941.61     22.70 o 
   1   1   5     4344.00     4290.17     78.44 o 
   2   1   5     2757.14     2813.50     84.93 o 
   3   1   5      112.12      110.61     17.49 o 
   4   1   5      573.78      559.19     52.34 o 
   5   1   5      309.10      368.35     53.73 o 
  -4   2   5      584.47      646.71     37.55 o 
  -3   2   5     1691.46     1675.83     62.47 o 
  -2   2   5     4870.01     4865.49    123.32 o 
  -1   2   5     4525.17     4455.58     76.65 o 
   0   2   5     2870.57     2759.02     47.81 o 
   1   2   5     2203.89     2144.01     41.34 o 
   2   2   5     2775.61     2831.22     83.30 o 
   3   2   5      508.36      570.42     61.36 o 
   4   2   5      141.89      185.05     31.13 o 
   5   2   5      185.12      189.03     41.43 o 
  -3   3   5      592.92      605.77     25.86 o 
  -2   3   5      754.06      741.89     29.57 o 
  -1   3   5      342.63      352.12     13.53 o 
   0   3   5       25.07       26.42      6.44 o 
   1   3   5     3812.50     3764.94     77.98 o 
   2   3   5     1077.71     1035.23     35.75 o 
   3   3   5      355.44      310.31     26.71 o 
   4   3   5       77.17       48.26     22.94 o 
   5   3   5       76.57       95.16     31.72 o 
  -4   4   5      133.95      147.44     14.92 o 
  -3   4   5      921.87      954.57     37.99 o 
  -2   4   5      231.40      241.24     18.41 o 
  -1   4   5     4521.79     4512.49     86.15 o 
   0   4   5     3510.62     3526.35     72.98 o 
   1   4   5     5680.71     5837.90    113.90 o 
   2   4   5      919.23      907.77     39.68 o 
   3   4   5     1359.96     1463.78     61.99 o 
   4   4   5       16.06        0.00     17.60 o 
   5   4   5       12.50       41.43     24.60 o 
  -4   5   5      124.74      121.83     14.19 o 
  -3   5   5     1246.10     1336.41     59.56 o 
  -2   5   5      527.23      516.89     25.34 o 
  -1   5   5     2662.79     2584.36     53.81 o 
   0   5   5     2676.96     2618.03     58.00 o 
   1   5   5      235.00      208.76     13.24 o 
   2   5   5     4160.47     3883.80    110.90 o 
   3   5   5     1875.69     1896.73     77.51 o 
   4   5   5      271.81      282.46     73.80 o 
   5   5   5      156.77      172.84     38.84 o 
  -5   6   5       47.31       21.36     16.18 o 
  -4   6   5      261.65      265.49     21.96 o 
  -3   6   5      257.01      241.57     41.43 o 
  -2   6   5     2250.93     2356.57     71.27 o 
  -1   6   5     2496.68     2504.17     48.68 o 
   0   6   5     2730.54     2670.89     54.17 o 
   1   6   5      806.51      833.81     28.57 o 
   2   6   5     4419.54     4414.61    124.19 o 
   3   6   5     2127.41     2027.95     82.09 o 
   4   6   5       32.04       62.15     28.48 o 
   5   6   5      133.50      145.66     40.78 o 
  -5   7   5       49.03       59.56     20.72 o 
  -4   7   5      478.15      537.50     35.60 o 
  -3   7   5     1343.09     1356.55     56.99 o 
  -2   7   5     1947.00     2003.98     64.18 o 
  -1   7   5      648.95      700.16     18.35 o 
   0   7   5       84.43       73.55      9.14 o 
   1   7   5     2407.24     2620.36     86.02 o 
   2   7   5      853.43      861.78     57.62 o 
   3   7   5      336.30      307.78     31.69 o 
   4   7   5      598.99      624.05     71.21 o 
   5   7   5       40.15       82.86     33.66 o 
  -5   8   5       24.68       45.32     22.66 o 
  -4   8   5      227.56      312.67     40.14 o 
  -3   8   5      163.47      183.44     32.69 o 
  -2   8   5      153.48      158.36     21.28 o 
  -1   8   5      680.83      635.44     19.99 o 
   0   8   5      420.43      418.98     19.11 o 
   1   8   5     1324.95     1489.71     58.82 o 
   2   8   5     1463.19     1585.47     70.17 o 
   3   8   5      360.66      373.53     53.08 o 
   4   8   5       93.23      102.28     34.31 o 
   5   8   5       41.07       13.59     27.19 o 
  -5   9   5       22.66        8.42     17.48 o 
  -4   9   5      284.63      352.81     47.26 o 
  -3   9   5       73.56       84.04     18.04 o 
  -2   9   5      522.35      518.18     39.55 o 
  -1   9   5      803.78      813.16     25.66 o 
   0   9   5      589.13      561.81     23.04 o 
   1   9   5      869.54      995.63     34.46 o 
   2   9   5      272.55      294.69     34.25 o 
   3   9   5      668.10      603.99     70.56 o 
   4   9   5      126.03       71.21     32.37 o 
   5   9   5       30.15        0.00     25.89 o 
  -4  10   5       99.76      112.64     31.07 o 
  -3  10   5      344.79      280.95     45.96 o 
  -2  10   5      274.61      299.62     22.16 o 
  -1  10   5      185.80      207.02     14.07 o 
   0  10   5      464.20      500.85     27.79 o 
   1  10   5      438.77      445.24     25.75 o 
   2  10   5      517.54      530.26     29.06 o 
   3  10   5      770.17      692.03     78.98 o 
   4  10   5       63.39       45.96     30.43 o 
   5  10   5      111.63       72.50     38.19 o 
  -5  11   5       44.58       78.33     29.78 o 
  -4  11   5      114.84      115.88     33.66 o 
  -3  11   5      924.60      831.86     82.86 o 
  -2  11   5      223.05      230.22     20.15 o 
  -1  11   5      823.89      855.88     34.55 o 
   0  11   5      411.36      438.91     26.20 o 
   1  11   5      182.93      198.32     17.87 o 
   2  11   5      470.03      568.71     25.42 o 
   3  11   5       54.85        0.00     27.19 o 
   4  11   5      122.30      134.65     40.78 o 
   5  11   5       37.49       11.01     29.78 o 
  -5  12   5       52.49       66.68     32.37 o 
  -4  12   5       98.31      135.95     37.55 o 
  -3  12   5     1022.92     1001.47     93.22 o 
  -2  12   5      174.26      156.03     24.86 o 
  -1  12   5      917.93      975.67     48.74 o 
   0  12   5     1193.86     1160.11     40.78 o 
   1  12   5      102.89       73.01     13.33 o 
   2  12   5      160.22      184.15     12.83 o 
   3  12   5       79.88       67.97     35.60 o 
   4  12   5      248.78      181.26     49.20 o 
  -4  13   5       51.30       71.21     31.72 o 
  -3  13   5      954.49      879.11     91.28 o 
  -2  13   5       71.81       67.96     18.82 o 
  -1  13   5      559.92      579.64     38.80 o 
   0  13   5     1306.35     1297.79     44.30 o 
   1  13   5     1089.38     1088.81     41.53 o 
   2  13   5       23.00       19.29     11.78 o 
   3  13   5        9.91        0.00     27.19 o 
   4  13   5       77.75       29.13     31.07 o 
  -4  14   5       31.22       54.38     33.02 o 
  -3  14   5      563.57      492.64     71.21 o 
  -2  14   5     1350.33     1331.98     40.71 o 
  -1  14   5      142.72      134.06     15.61 o 
   0  14   5      869.06      837.87     36.45 o 
   1  14   5      256.01      240.31     30.74 o 
   2  14   5      381.78      400.24     75.74 o 
   3  14   5       31.20        0.00     30.43 o 
   4  14   5       68.32       86.75     43.37 o 
  -4  15   5       38.08       11.01     32.37 o 
  -3  15   5      613.16      701.09     86.75 o 
  -2  15   5      411.72      394.76     22.35 o 
  -1  15   5      203.71      231.19     22.67 o 
   0  15   5      109.90       85.28     21.32 o 
   1  15   5     1180.56     1158.06     54.71 o 
   2  15   5     1226.19     1350.13     66.46 o 
   3  15   5      148.58       97.75     44.67 o 
   4  15   5       16.01       23.95     36.25 o 
  -4  16   5      131.28      294.55     61.50 o 
  -3  16   5      173.36      257.65     58.91 o 
  -2  16   5      548.54      563.72     28.70 o 
  -1  16   5     1372.33     1382.16     50.82 o 
   0  16   5      235.87      236.60     24.57 o 
   1  16   5       90.05       80.10     21.86 o 
   2  16   5      310.54      267.69     33.02 o 
   3  16   5      254.48      260.89     62.15 o 
   4  16   5       94.76       58.26     43.37 o 
  -4  17   5       10.38        0.00     31.72 o 
  -3  17   5      138.41      172.84     49.20 o 
  -2  17   5      120.69       97.96     15.17 o 
  -1  17   5      723.89      674.42     51.15 o 
   0  17   5      125.41      152.62     23.16 o 
   1  17   5      558.99      601.16     45.57 o 
   2  17   5      228.77      242.94     33.33 o 
   3  17   5       32.56      112.64     42.73 o 
   4  17   5       29.53       44.02     40.14 o 
  -4  18   5        4.05        0.00     29.78 o 
  -3  18   5       85.04      132.06     49.20 o 
  -2  18   5      113.86       96.20     26.87 o 
  -1  18   5      142.38      171.31     28.00 o 
   0  18   5      260.26      340.08     32.00 o 
   1  18   5      326.25      300.29     34.85 o 
   2  18   5      343.02      327.77    117.82 o 
   3  18   5       81.87       26.54     40.14 o 
   4  18   5       23.48       25.25     40.14 o 
  -3  19   5       78.80       35.60     43.37 o 
  -2  19   5      129.01      157.39     27.13 o 
  -1  19   5      178.55      102.18     24.62 o 
   0  19   5       19.69       34.28     17.31 o 
   1  19   5      249.18      247.39     33.16 o 
   2  19   5      135.03      123.38     26.77 o 
   3  19   5       25.45       74.45     47.90 o 
  -3  20   5       24.80       52.44     44.02 o 
  -2  20   5       27.63        3.08     16.86 o 
  -1  20   5      226.89      299.56     36.10 o 
   0  20   5      167.35      183.69     27.39 o 
   1  20   5      214.74      171.11     30.02 o 
   2  20   5        0.99        0.00     16.47 o 
   3  20   5      110.13      179.97     64.09 o 
  -3  21   5       56.80       25.89     43.37 o 
  -2  21   5      262.42      252.18     34.38 o 
  -1  21   5      138.55      136.93     27.70 o 
   0  21   5      147.14      179.44     30.70 o 
   1  21   5      115.02      145.71     28.21 o 
   2  21   5      179.88      205.25     69.59 o 
   3  21   5       69.44       21.36     47.90 o 
  -3  22   5        1.31        0.00     38.19 o 
  -2  22   5      117.89      195.61     33.48 o 
  -1  22   5       10.87       34.41     21.41 o 
   0  22   5      113.09      154.51     36.85 o 
   1  22   5       54.22       21.68     21.73 o 
   2  22   5       13.90        0.00     19.11 o 
   3  22   5      138.78      260.24     78.33 o 
  -2  23   5       39.03       26.79     22.73 o 
  -1  23   5       52.20       80.54     24.74 o 
   0  23   5      212.17      318.38     47.65 o 
   1  23   5      191.29      178.22     33.15 o 
   2  23   5       22.79        7.64     28.16 o 
  -2  24   5       43.05       74.01     32.37 o 
  -1  24   5       81.27       64.00     25.60 o 
   0  24   5      225.48      237.33     42.49 o 
   1  24   5      101.06      117.10     30.36 o 
   2  24   5       28.08        6.27     25.54 o 
  -1  25   5       53.51       72.75     35.92 o 
   0  25   5      101.64       86.31     39.81 o 
   1  25   5       71.12       81.89     32.02 o 
  -1  26   5      112.37      153.85     36.95 o 
   0  26   5       45.67       33.39     30.31 o 
   1  26   5       35.57       52.41     30.12 o 
   0 -26   6       10.18        1.94     38.84 o 
  -1 -25   6      158.24      163.78     59.56 o 
   0 -25   6       19.67       80.92     51.79 o 
   1 -25   6      164.29      114.58     51.79 o 
  -2 -24   6       18.14       66.68     40.78 o 
  -1 -24   6      126.91      147.60     56.97 o 
   0 -24   6        1.06        0.00     36.25 o 
   1 -24   6       11.11       70.56     43.37 o 
   2 -24   6       42.47       86.75     49.20 o 
  -2 -23   6      227.61      256.35     63.44 o 
  -1 -23   6       35.24        0.00     29.78 o 
   0 -23   6       99.93       53.90     31.89 o 
   1 -23   6      132.53      227.22     61.50 o 
   2 -23   6       31.16       23.30     35.60 o 
  -3 -22   6      153.75      161.75     49.85 o 
  -2 -22   6        0.52        0.00     24.92 o 
  -1 -22   6      172.83      187.73     56.32 o 
   0 -22   6      160.91      172.11     39.15 o 
   1 -22   6      143.00      111.35     45.96 o 
   2 -22   6      213.94      174.79     53.08 o 
  -3 -21   6      130.18      120.17     32.56 o 
  -2 -21   6      384.48      507.10     58.87 o 
  -1 -21   6      509.29      527.60     81.57 o 
   0 -21   6      105.33      115.17     33.64 o 
   1 -21   6      131.38       97.10     45.96 o 
   2 -21   6       64.12        0.00     21.37 o 
   3 -21   6       43.03       45.48     58.91 o 
  -3 -20   6       11.21        0.00     22.05 o 
  -2 -20   6       60.82      121.10     34.25 o 
  -1 -20   6      169.98      161.19     49.85 o 
   0 -20   6      334.34      307.56     37.49 o 
   1 -20   6      545.42      605.67     62.42 o 
   2 -20   6       19.80       56.54     27.30 o 
   3 -20   6       30.34        7.16     39.81 o 
  -3 -19   6      241.21      252.04     40.77 o 
  -2 -19   6      152.81      153.22     34.21 o 
  -1 -19   6      330.75      380.46     41.00 o 
   0 -19   6      134.29      153.53     29.11 o 
   1 -19   6      662.30      738.62    119.44 o 
   2 -19   6      173.78      133.30     28.76 o 
   3 -19   6      141.05      143.51     35.55 o 
  -4 -18   6      135.08      181.26     62.15 o 
  -3 -18   6        3.97       20.49     22.33 o 
  -2 -18   6       70.19       86.59     43.37 o 
  -1 -18   6     2392.44     2420.72     95.22 o 
   0 -18   6      310.01      319.31     51.00 o 
   1 -18   6      287.91      389.14     39.76 o 
   2 -18   6      119.25       91.02     25.03 o 
   3 -18   6        7.41       28.66     24.89 o 
  -4 -17   6       39.52       49.85     45.96 o 
  -3 -17   6      151.82      159.17     30.48 o 
  -2 -17   6       58.71       53.82     24.89 o 
  -1 -17   6      199.53      176.45     24.76 o 
   0 -17   6      436.17      431.09     39.97 o 
   1 -17   6      286.33      239.43     31.25 o 
   2 -17   6      104.14      114.93     25.20 o 
   3 -17   6       40.23       38.72     25.09 o 
   4 -17   6       96.61       89.98     58.26 o 
  -4 -16   6        5.57       14.24     36.90 o 
  -3 -16   6      442.19      365.58     40.09 o 
  -2 -16   6      105.86      115.78     27.97 o 
  -1 -16   6     1117.59     1041.81     48.11 o 
   0 -16   6      757.59      669.97     52.98 o 
   1 -16   6      940.43      930.88    100.73 o 
   2 -16   6      413.31      386.38     60.10 o 
   3 -16   6        0.93       14.50     16.68 o 
   4 -16   6       27.72       23.30     45.32 o 
  -4 -15   6       68.73      168.96     54.38 o 
  -3 -15   6       48.40      104.63     23.32 o 
  -2 -15   6      704.15      748.98     58.79 o 
  -1 -15   6      201.32      212.83     28.73 o 
   0 -15   6       61.09      103.14     15.58 o 
   1 -15   6      214.28      230.71     35.41 o 
   2 -15   6       93.59       99.39     22.81 o 
   3 -15   6      107.93       82.82     21.47 o 
   4 -15   6      123.18      144.36     55.03 o 
  -4 -14   6      348.10      271.89     66.03 o 
  -3 -14   6      182.33      190.58     27.16 o 
  -2 -14   6      118.90       87.67     25.89 o 
  -1 -14   6      246.24      243.57     20.06 o 
   0 -14   6      760.56      794.64     50.40 o 
   1 -14   6       10.10        1.11     13.64 o 
   2 -14   6      772.34      684.45     48.66 o 
   3 -14   6       94.32       85.64     21.07 o 
   4 -14   6       18.10       18.77     41.43 o 
  -4 -13   6       66.70       88.69     49.20 o 
  -3 -13   6      257.69      261.88     19.79 o 
  -2 -13   6     1423.06     1481.25     96.45 o 
  -1 -13   6      387.45      411.77     24.42 o 
   0 -13   6      259.21      265.68     25.65 o 
   1 -13   6      645.67      708.06     39.59 o 
   2 -13   6      660.10      614.59     45.99 o 
   3 -13   6       94.92       94.18     19.98 o 
   4 -13   6       14.37       14.89     37.55 o 
  -5 -12   6        7.55       35.60     36.25 o 
  -4 -12   6       26.20       63.44     40.78 o 
  -3 -12   6     1094.36     1072.67    113.94 o 
  -2 -12   6      383.46      352.49     49.21 o 
  -1 -12   6      441.07      449.94     22.30 o 
   0 -12   6       51.16       78.29     14.62 o 
   1 -12   6      145.84      137.36     26.10 o 
   2 -12   6     1044.89     1024.85     57.81 o 
   3 -12   6       33.74       47.94     16.50 o 
   4 -12   6       98.64      123.00     51.14 o 
  -5 -11   6      145.21      211.04     55.03 o 
  -4 -11   6       20.27       12.30     34.31 o 
  -3 -11   6      185.47       88.69     39.49 o 
  -2 -11   6      323.23      272.00     21.82 o 
  -1 -11   6       76.17       55.19     10.35 o 
   0 -11   6      339.55      366.36     25.50 o 
   1 -11   6     2805.45     2932.36     70.63 o 
   2 -11   6     1140.96     1224.05     77.49 o 
   3 -11   6      569.59      653.32     38.14 o 
   4 -11   6      103.81      113.94     47.26 o 
  -5 -10   6      189.87      251.18     58.91 o 
  -4 -10   6      518.45      627.94     84.80 o 
  -3 -10   6      121.96      156.01     45.32 o 
  -2 -10   6     1628.77     1529.25     44.99 o 
  -1 -10   6     1321.84     1305.65     33.71 o 
   0 -10   6     1708.14     1721.76     47.50 o 
   1 -10   6      459.79      478.96     25.75 o 
   2 -10   6      475.78      429.37     34.78 o 
   3 -10   6      110.90       89.01     11.56 o 
   4 -10   6      263.58      248.59     59.56 o 
   5 -10   6       32.44       23.30     34.31 o 
  -5  -9   6       28.60        0.00     29.13 o 
  -4  -9   6      396.95      371.58     63.44 o 
  -3  -9   6      304.58      367.28     35.87 o 
  -2  -9   6     1744.33     1642.03     45.57 o 
  -1  -9   6      139.43      148.38     11.89 o 
   0  -9   6     3431.41     3511.48     82.04 o 
   1  -9   6       49.19       73.33     12.19 o 
   2  -9   6     1093.37     1102.88     85.24 o 
   3  -9   6      989.11     1092.87     76.95 o 
   4  -9   6      194.77      105.52     43.37 o 
   5  -9   6        6.91        0.00     29.78 o 
  -5  -8   6      141.40      152.78     44.67 o 
  -4  -8   6      109.07      116.52     41.43 o 
  -3  -8   6      267.62      310.07     33.42 o 
  -2  -8   6     1197.88     1136.03     39.55 o 
  -1  -8   6     1724.17     1618.33     57.45 o 
   0  -8   6      113.65      103.84     21.32 o 
   1  -8   6       99.83       88.49     11.82 o 
   2  -8   6      570.46      614.48     38.12 o 
   3  -8   6     1189.31     1124.71     78.84 o 
   4  -8   6        1.08        0.00     27.19 o 
   5  -8   6      110.57       86.10     43.37 o 
  -5  -7   6      118.89       55.03     34.96 o 
  -4  -7   6        2.10        0.00     21.36 o 
  -3  -7   6      325.14      380.68     36.68 o 
  -2  -7   6     3398.57     3227.10     74.41 o 
  -1  -7   6      853.68      918.58     37.62 o 
   0  -7   6     2260.38     2209.96     53.18 o 
   1  -7   6     2778.38     2881.60     65.05 o 
   2  -7   6      641.96      672.13     44.80 o 
   3  -7   6      353.96      381.83     44.16 o 
   4  -7   6      279.59      318.07     45.88 o 
   5  -7   6      226.41      229.81     56.97 o 
  -5  -6   6      190.03      283.54     51.14 o 
  -4  -6   6      369.33      371.58     56.32 o 
  -3  -6   6      129.24      124.13     18.18 o 
  -2  -6   6     1093.26     1088.71     35.53 o 
  -1  -6   6     2287.51     2231.19     66.90 o 
   0  -6   6     4120.61     4370.55     88.79 o 
   1  -6   6     3001.48     3091.60     78.01 o 
   2  -6   6      185.64      212.14     15.86 o 
   3  -6   6      155.05      181.81     31.54 o 
   4  -6   6      917.90      924.45     74.03 o 
   5  -6   6        7.26        0.00     25.25 o 
  -5  -5   6       83.49       78.98     34.31 o 
  -4  -5   6      498.22      542.28     48.46 o 
  -3  -5   6      863.42      873.40     80.84 o 
  -2  -5   6      967.17     1053.75     39.38 o 
  -1  -5   6     2405.87     2412.05     69.31 o 
   0  -5   6     2322.75     2318.91     55.03 o 
   1  -5   6     1550.28     1617.62     47.19 o 
   2  -5   6     1139.68     1089.55     36.18 o 
   3  -5   6     1022.02      876.90     92.90 o 
   4  -5   6      857.31      860.00    184.82 o 
   5  -5   6       71.64      120.41     40.78 o 
  -5  -4   6       57.32       55.03     27.19 o 
  -4  -4   6       84.87       92.40     21.92 o 
  -3  -4   6      101.63      105.28     15.69 o 
  -2  -4   6       20.25        8.82      8.56 o 
  -1  -4   6      154.51      132.93     14.66 o 
   0  -4   6      583.85      583.96     29.52 o 
   1  -4   6      529.61      518.44     23.02 o 
   2  -4   6      402.74      410.04     39.15 o 
   3  -4   6      450.25      454.84     46.03 o 
   4  -4   6      749.10      691.46     63.84 o 
   5  -4   6       89.52      151.48     44.02 o 
  -5  -3   6       67.33       82.86     29.13 o 
  -4  -3   6      188.26      156.68     26.70 o 
  -3  -3   6      344.22      301.33     27.69 o 
  -2  -3   6     2253.91     2375.89     83.31 o 
  -1  -3   6     2115.82     1981.78     75.50 o 
   0  -3   6        2.82        0.00      5.96 o 
   1  -3   6      340.99      351.85     20.75 o 
   2  -3   6     2058.02     2084.46     76.43 o 
   3  -3   6       31.52       31.70     14.57 o 
   4  -3   6      433.11      379.26     45.26 o 
   5  -3   6       99.78       90.63     38.19 o 
  -5  -2   6        6.92       39.49     22.66 o 
  -4  -2   6      312.68      304.86     25.84 o 
  -3  -2   6      246.50      251.49     31.72 o 
  -2  -2   6     1519.10     1585.33     60.88 o 
  -1  -2   6      561.39      604.74     20.75 o 
   0  -2   6      215.85      206.01     11.76 o 
   1  -2   6      793.40      753.26     32.61 o 
   2  -2   6     1368.16     1412.09     34.16 o 
   3  -2   6       46.18       61.25     18.98 o 
   4  -2   6      151.07      125.31     29.79 o 
   5  -2   6      126.26      106.81     38.19 o 
  -5  -1   6       59.91       55.03     22.66 o 
  -4  -1   6      201.20      202.53     21.96 o 
  -3  -1   6      146.79      138.26     17.39 o 
  -2  -1   6      345.49      347.71     23.52 o 
  -1  -1   6      792.39      819.11     24.41 o 
   0  -1   6       13.56       22.56      5.90 o 
   1  -1   6     1153.82     1263.66     37.29 o 
   2  -1   6     4343.07     4475.40    125.92 o 
   3  -1   6       15.28        0.35     17.63 o 
   4  -1   6      293.88      256.61     40.46 o 
   5  -1   6      161.31       86.75     34.96 o 
  -5   0   6        0.76        0.00     14.89 o 
  -4   0   6       22.86       14.93     10.23 o 
  -3   0   6       19.84       19.13      9.12 o 
  -2   0   6      355.62      342.84     21.46 o 
  -1   0   6     1792.64     1758.51     43.23 o 
   0   0   6        0.10       14.09      5.88 o 
   1   0   6     2188.42     2166.45     51.13 o 
   2   0   6      157.72      193.54     20.85 o 
   3   0   6      597.55      574.54     37.72 o 
   4   0   6      135.19      103.89     27.78 o 
   5   0   6       23.38       97.75     33.66 o 
  -5   1   6       62.70       73.80     19.42 o 
  -4   1   6      196.03      225.32     19.91 o 
  -3   1   6      137.73      144.00     14.34 o 
  -2   1   6      349.87      337.25     20.90 o 
  -1   1   6      770.38      817.64     21.41 o 
   0   1   6       11.24       16.74      6.06 o 
   1   1   6     1157.51     1167.33     33.45 o 
   2   1   6     4371.28     4490.03    125.61 o 
   3   1   6       14.28       23.92     11.54 o 
   4   1   6      292.14      347.63    117.50 o 
   5   1   6      160.03      124.94     38.19 o 
  -5   2   6        8.67        0.00     12.95 o 
  -4   2   6      320.03      353.54     23.57 o 
  -3   2   6      253.46      237.86     56.64 o 
  -2   2   6     1532.82     1521.12     48.71 o 
  -1   2   6      539.57      584.19     18.07 o 
   0   2   6      225.74      227.57     14.90 o 
   1   2   6      807.89      816.11     26.41 o 
   2   2   6     1400.59     1405.93     52.57 o 
   3   2   6       45.67       62.92     27.95 o 
   4   2   6      151.59      156.22     29.61 o 
   5   2   6      129.79       70.56     33.02 o 
  -5   3   6       66.91       85.45     18.77 o 
  -4   3   6      186.59      203.89     18.08 o 
  -3   3   6      332.81      350.08     23.80 o 
  -2   3   6     2181.37     2199.75     66.43 o 
  -1   3   6     2119.32     1991.09     45.81 o 
   0   3   6        4.90        3.44      5.50 o 
   1   3   6      341.49      358.42     17.41 o 
   2   3   6     2066.55     2114.72     54.61 o 
   3   3   6       33.57       37.59     11.07 o 
   4   3   6      423.36      416.20     47.78 o 
   5   3   6      106.12       75.09     31.07 o 
  -4   4   6       85.08       80.22     15.86 o 
  -3   4   6       96.42      103.25     13.96 o 
  -2   4   6       21.86       15.64      8.21 o 
  -1   4   6      146.89      130.43      9.96 o 
   0   4   6      583.24      623.99     20.85 o 
   1   4   6      543.54      530.86     23.45 o 
   2   4   6      427.39      381.10     29.43 o 
   3   4   6      444.08      491.44     35.40 o 
   4   4   6      755.07      754.17     76.39 o 
   5   4   6       89.32      120.41     37.55 o 
  -5   5   6       86.71       70.56     20.07 o 
  -4   5   6      508.35      532.13     30.58 o 
  -3   5   6      848.14      844.16     39.14 o 
  -2   5   6      944.50      989.91     40.41 o 
  -1   5   6     2384.13     2309.51     46.99 o 
   0   5   6     2309.78     2382.69     54.27 o 
   1   5   6     1617.00     1621.14     42.02 o 
   2   5   6     1140.07     1061.05     69.91 o 
   3   5   6     1017.29      965.54     51.17 o 
   4   5   6      864.25      912.13     85.45 o 
   5   5   6       72.65       82.21     34.31 o 
  -5   6   6      189.68      131.41     26.54 o 
  -4   6   6      374.53      412.80     29.98 o 
  -3   6   6      133.73      128.52     18.04 o 
  -2   6   6     1083.40     1068.34     42.37 o 
  -1   6   6     2230.56     2151.26     46.45 o 
   0   6   6     4122.73     4221.38     89.14 o 
   1   6   6     3003.39     3112.23     69.40 o 
   2   6   6      179.14      170.13     24.14 o 
   3   6   6      145.26      217.51     41.43 o 
   4   6   6      915.25     1040.95     93.22 o 
   5   6   6        6.52       34.31     26.54 o 
  -5   7   6      123.73      102.93     27.19 o 
  -4   7   6        1.32        3.88     14.89 o 
  -3   7   6      337.41      345.83     29.50 o 
  -2   7   6     3380.68     3316.19     95.88 o 
  -1   7   6      835.31      829.57     28.11 o 
   0   7   6     2284.06     2197.36     48.21 o 
   1   7   6     2758.09     2785.25     65.41 o 
   2   7   6      634.03      616.67     79.30 o 
   3   7   6      366.79      378.71     55.03 o 
   4   7   6      280.27      315.91     53.73 o 
   5   7   6      228.66      265.42     51.14 o 
  -5   8   6      144.93      185.14     35.60 o 
  -4   8   6      110.71      135.30     29.78 o 
  -3   8   6      280.23      353.47     31.50 o 
  -2   8   6     1207.11     1189.57     55.58 o 
  -1   8   6     1695.93     1677.66     38.28 o 
   0   8   6      106.07      109.30     14.56 o 
   1   8   6       97.20       59.89     11.49 o 
   2   8   6      557.68      542.70     19.21 o 
   3   8   6     1194.72     1153.59     89.98 o 
   4   8   6        0.99       11.65     23.95 o 
   5   8   6      107.00      131.41     44.02 o 
  -5   9   6       28.70       51.14     23.95 o 
  -4   9   6      394.58      411.07     51.14 o 
  -3   9   6      299.99      332.86     32.03 o 
  -2   9   6     1739.81     1647.83     71.40 o 
  -1   9   6      140.91      123.88     15.30 o 
   0   9   6     3412.37     3355.21     69.87 o 
   1   9   6       49.40       64.43     11.62 o 
   2   9   6     1090.13     1081.41     32.37 o 
   3   9   6      964.91      868.76     89.34 o 
   4   9   6      200.52      152.78     42.73 o 
   5   9   6        8.50        0.00     27.84 o 
  -5  10   6      184.25      211.69     42.73 o 
  -4  10   6      532.82      713.39     72.50 o 
  -3  10   6      127.17      212.98     41.43 o 
  -2  10   6     1628.22     1636.39     94.63 o 
  -1  10   6     1308.91     1248.34     36.28 o 
   0  10   6     1739.21     1758.54     66.49 o 
   1  10   6      453.08      439.97     28.70 o 
   2  10   6      485.62      507.48     37.94 o 
   3  10   6      106.96      101.64     37.55 o 
   4  10   6      259.87      257.65     52.44 o 
   5  10   6       33.73       48.55     31.07 o 
  -5  11   6      145.50      181.91     42.08 o 
  -4  11   6       20.16       14.89     24.60 o 
  -3  11   6      194.73      199.39     40.78 o 
  -2  11   6      306.87      258.30     46.61 o 
  -1  11   6       78.41       83.06     10.62 o 
   0  11   6      330.93      360.05     22.15 o 
   1  11   6     2782.57     2864.48     70.84 o 
   2  11   6     1133.70     1145.52     51.49 o 
   3  11   6      579.73      580.03     78.98 o 
   4  11   6       99.92       91.28     38.19 o 
  -5  12   6        7.71        0.00     23.95 o 
  -4  12   6       26.04       18.13     25.89 o 
  -3  12   6     1096.04     1322.56     97.10 o 
  -2  12   6      391.79      418.21     36.07 o 
  -1  12   6      441.41      428.29     23.51 o 
   0  12   6       52.30       80.24     12.63 o 
   1  12   6      147.96      167.84     17.78 o 
   2  12   6     1056.48     1144.57     35.03 o 
   3  12   6       36.40       31.07     33.02 o 
   4  12   6      102.42      106.81     41.43 o 
  -4  13   6       68.90      103.58     38.19 o 
  -3  13   6      258.21      167.02     43.37 o 
  -2  13   6     1426.51     1334.86    105.52 o 
  -1  13   6      380.45      365.85     22.96 o 
   0  13   6      253.62      262.73     27.39 o 
   1  13   6      680.65      753.06     42.00 o 
   2  13   6      669.62      721.84     36.02 o 
   3  13   6       87.87      100.34     38.84 o 
   4  13   6       14.77        3.24     31.07 o 
  -4  14   6      345.37      264.77     55.67 o 
  -3  14   6      175.14      146.30     42.73 o 
  -2  14   6      116.48      104.83     22.59 o 
  -1  14   6      245.63      260.45     20.36 o 
   0  14   6      768.70      830.65     36.88 o 
   1  14   6        9.01        4.52     12.13 o 
   2  14   6      759.90      846.72     49.29 o 
   3  14   6       94.18      123.00     45.32 o 
   4  14   6       16.58        0.00     32.37 o 
  -4  15   6       70.33       17.48     33.02 o 
  -3  15   6       45.74       92.57     39.49 o 
  -2  15   6      690.72      694.77     29.13 o 
  -1  15   6      198.61      222.81     27.94 o 
   0  15   6       65.83       85.04     14.68 o 
   1  15   6      216.28      206.53     31.58 o 
   2  15   6       97.05      105.82     27.19 o 
   3  15   6      111.05      124.29     48.55 o 
   4  15   6      124.98      119.76     48.55 o 
  -4  16   6        6.58       42.08     34.31 o 
  -3  16   6      435.20      361.87     66.03 o 
  -2  16   6      105.78      110.14     19.49 o 
  -1  16   6     1127.55     1242.40     72.30 o 
   0  16   6      772.29      735.51     37.66 o 
   1  16   6      943.89      918.54     57.21 o 
   2  16   6      422.20      431.00     41.27 o 
   3  16   6        1.22       23.30     36.90 o 
   4  16   6       28.61       21.36     34.96 o 
  -4  17   6       38.95       36.90     36.25 o 
  -3  17   6      154.04      130.12     45.96 o 
  -2  17   6       62.83       60.84     13.83 o 
  -1  17   6      204.12      209.67     28.95 o 
   0  17   6      437.16      463.48     30.80 o 
   1  17   6      273.35      269.71     32.72 o 
   2  17   6      108.04       73.45     25.57 o 
   3  17   6       40.26       14.89     39.49 o 
   4  17   6       98.28      156.66     56.32 o 
  -4  18   6      135.82      218.81     61.50 o 
  -3  18   6        4.17        0.00     29.78 o 
  -2  18   6       72.88       89.39     17.25 o 
  -1  18   6     2398.63     2603.38     92.88 o 
   0  18   6      311.13      343.76     33.36 o 
   1  18   6      287.80      308.74     44.24 o 
   2  18   6      114.28      117.09     26.82 o 
   3  18   6        6.21        0.00     36.90 o 
  -3  19   6      240.55      255.71     64.74 o 
  -2  19   6      155.51      156.13     20.03 o 
  -1  19   6      338.33      324.11     36.84 o 
   0  19   6      132.60      119.97     37.81 o 
   1  19   6      660.18      677.67     52.23 o 
   2  19   6      170.92      152.23     30.68 o 
   3  19   6      144.04       80.92     51.14 o 
  -3  20   6       12.14        0.00     27.19 o 
  -2  20   6       62.93       73.95     31.40 o 
  -1  20   6      164.90      152.84     42.56 o 
   0  20   6      332.00      300.05     55.60 o 
   1  20   6      543.73      566.84     65.97 o 
   2  20   6       18.55       20.51     34.63 o 
   3  20   6       30.77       92.57     52.44 o 
  -3  21   6      133.30      152.78     60.20 o 
  -2  21   6      390.10      390.25     42.15 o 
  -1  21   6      510.29      473.25     63.03 o 
   0  21   6      104.31       83.55     26.69 o 
   1  21   6      133.34      154.10     31.73 o 
   2  21   6       66.28       24.62     25.29 o 
   3  21   6       41.58       56.32     51.79 o 
  -3  22   6      154.01      258.30     73.15 o 
  -2  22   6        0.50       15.58     20.39 o 
  -1  22   6      173.61      198.88     39.18 o 
   0  22   6      167.88      196.64     38.62 o 
   1  22   6      144.39       84.80     26.74 o 
   2  22   6      206.80      218.01     56.32 o 
  -2  23   6      224.04      293.03     38.81 o 
  -1  23   6       35.97       11.45     20.97 o 
   0  23   6      103.32      108.25     34.71 o 
   1  23   6      133.74       77.61     26.48 o 
   2  23   6       32.57       74.73     28.02 o 
  -2  24   6       17.03       12.10     44.34 o 
  -1  24   6      122.91      116.81     40.37 o 
   0  24   6        1.08       24.24     26.22 o 
   1  24   6       10.83        9.52     25.07 o 
   2  24   6       43.29       71.89     36.25 o 
  -1  25   6      157.45      209.57     36.73 o 
   0  25   6       19.38       46.31     28.61 o 
   1  25   6      158.03      156.61     38.56 o 
   0  26   6       11.40       34.16     44.67 o 
   0 -26   7        4.37        0.00     36.90 o 
  -1 -25   7        1.87        0.00     37.55 o 
   0 -25   7       32.82       97.75     59.56 o 
   1 -25   7        1.49       13.59     40.78 o 
  -2 -24   7       59.79       27.19     36.25 o 
  -1 -24   7       55.54       99.69     48.55 o 
   0 -24   7      143.78      209.10     67.97 o 
   1 -24   7       59.27       44.02     39.49 o 
   2 -24   7       93.63       84.16     45.32 o 
  -2 -23   7       24.03       12.30     34.31 o 
  -1 -23   7       51.10       52.44     40.14 o 
   0 -23   7        1.27        7.26     26.29 o 
   1 -23   7      122.65      149.54     55.03 o 
   2 -23   7       17.97       73.15     43.37 o 
  -3 -22   7       22.38        9.06     24.98 o 
  -2 -22   7      169.02      104.81     34.65 o 
  -1 -22   7      186.99      170.26     54.38 o 
   0 -22   7      239.97      214.94     44.23 o 
   1 -22   7       56.28       39.49     39.49 o 
   2 -22   7       77.94       85.45     44.02 o 
  -3 -21   7       16.30        0.00     38.19 o 
  -2 -21   7       28.37       31.19     32.04 o 
  -1 -21   7       23.51       31.07     34.96 o 
   0 -21   7       38.73       67.11     31.10 o 
   1 -21   7      191.02      214.92     56.97 o 
   2 -21   7        2.57        0.00     30.43 o 
   3 -21   7        9.43       36.77     27.51 o 
  -3 -20   7      180.45      104.39     48.88 o 
  -2 -20   7       52.80       72.89     29.09 o 
  -1 -20   7      714.41      633.12     88.04 o 
   0 -20   7       10.46        0.00     15.54 o 
   1 -20   7      668.24      554.14     86.10 o 
   2 -20   7       66.18       66.54     46.29 o 
   3 -20   7       39.09       10.90     24.96 o 
  -3 -19   7        9.07       16.25     23.90 o 
  -2 -19   7       81.22      123.58     32.29 o 
  -1 -19   7      198.88      197.83     32.64 o 
   0 -19   7       22.82       30.74     18.89 o 
   1 -19   7      126.89       99.36     29.52 o 
   2 -19   7       53.47       67.46     30.88 o 
   3 -19   7       98.67      155.54     39.49 o 
  -4 -18   7       29.93       71.21     51.14 o 
  -3 -18   7      114.57      147.44     78.01 o 
  -2 -18   7      654.22      560.73     78.65 o 
  -1 -18   7      512.75      540.98     61.59 o 
   0 -18   7      492.13      513.16     44.98 o 
   1 -18   7       37.50       43.86     29.10 o 
   2 -18   7      398.74      418.16     43.88 o 
   3 -18   7       24.30       29.19     25.48 o 
  -4 -17   7      121.07      185.14     67.33 o 
  -3 -17   7       70.10       66.27     24.45 o 
  -2 -17   7      959.27      824.63     77.49 o 
  -1 -17   7       17.86        0.00     39.23 o 
   0 -17   7      757.11      777.26     89.82 o 
   1 -17   7      172.77      175.39     29.76 o 
   2 -17   7      185.55      189.70     30.51 o 
   3 -17   7       39.11       32.70     24.61 o 
   4 -17   7       25.25       44.67     52.44 o 
  -4 -16   7       46.18       45.96     44.67 o 
  -3 -16   7       65.25       49.27     22.33 o 
  -2 -16   7      257.03      247.75     32.29 o 
  -1 -16   7      395.59      393.38     38.45 o 
   0 -16   7        7.51       14.90     15.13 o 
   1 -16   7       38.46       29.15     18.12 o 
   2 -16   7      366.04      465.84     60.94 o 
   3 -16   7        7.91       15.65     21.67 o 
   4 -16   7       72.40       37.55     48.55 o 
  -4 -15   7      174.91      218.81     59.56 o 
  -3 -15   7      209.46      207.95     29.89 o 
  -2 -15   7      272.30      247.48     31.30 o 
  -1 -15   7      381.28      380.82     36.79 o 
   0 -15   7       20.10       13.49     12.15 o 
   1 -15   7      389.51      417.69     32.64 o 
   2 -15   7      213.33      210.23     29.55 o 
   3 -15   7       32.84       32.82     22.99 o 
   4 -15   7        3.74        0.00     35.60 o 
  -4 -14   7        2.90       47.26     40.14 o 
  -3 -14   7        0.14        0.00     15.29 o 
  -2 -14   7       96.04       66.55     20.61 o 
  -1 -14   7       30.16       19.93     12.94 o 
   0 -14   7      310.11      356.61     27.46 o 
   1 -14   7       62.35       70.30     18.87 o 
   2 -14   7      404.02      462.82     63.16 o 
   3 -14   7       18.46       34.28     17.30 o 
   4 -14   7       82.35       55.67     46.61 o 
  -4 -13   7       39.98       46.61     40.14 o 
  -3 -13   7       40.39       31.74     22.33 o 
  -2 -13   7     1433.29     1426.47     65.76 o 
  -1 -13   7      503.10      575.61     35.46 o 
   0 -13   7      120.90      108.78     15.92 o 
   1 -13   7      466.29      476.41     32.46 o 
   2 -13   7      716.69      710.75     49.67 o 
   3 -13   7       47.74       70.90     26.62 o 
   4 -13   7       25.54        0.00     29.13 o 
  -4 -12   7      104.27       94.51     43.37 o 
  -3 -12   7      520.51      637.00     84.80 o 
  -2 -12   7      449.12      454.44     25.60 o 
  -1 -12   7      127.31      111.12     17.16 o 
   0 -12   7       56.82       52.93     12.02 o 
   1 -12   7     1349.69     1444.31     45.69 o 
   2 -12   7      298.95      286.98     38.96 o 
   3 -12   7      214.88      245.97     28.32 o 
   4 -12   7        1.38       16.83     36.25 o 
  -5 -11   7      181.84      145.66     53.08 o 
  -4 -11   7      304.33      347.63     66.03 o 
  -3 -11   7      244.05      293.90     58.26 o 
  -2 -11   7      150.91      158.87     14.93 o 
  -1 -11   7       12.07        6.64      8.01 o 
   0 -11   7     1298.86     1245.79     40.87 o 
   1 -11   7       34.03       30.85     11.93 o 
   2 -11   7      754.36      753.43     48.01 o 
   3 -11   7      770.39      775.67     43.97 o 
   4 -11   7      124.72      148.89     53.08 o 
  -5 -10   7       17.59        0.00     33.02 o 
  -4 -10   7       35.95       50.49     34.31 o 
  -3 -10   7     1103.59     1037.72    102.93 o 
  -2 -10   7      402.39      385.27     21.19 o 
  -1 -10   7     1182.26     1137.95     36.82 o 
   0 -10   7      485.70      482.95     26.72 o 
   1 -10   7      209.82      210.96     18.53 o 
   2 -10   7      115.23      109.74     19.96 o 
   3 -10   7      167.19      154.27     17.29 o 
   4 -10   7      108.59      154.72     49.85 o 
  -5  -9   7       22.99        3.24     34.96 o 
  -4  -9   7      134.89       64.09     34.96 o 
  -3  -9   7      721.98      685.55     80.27 o 
  -2  -9   7      297.47      300.50     22.28 o 
  -1  -9   7     2581.93     2642.47     64.18 o 
   0  -9   7     4221.54     4383.42    138.10 o 
   1  -9   7     3380.72     3517.54    106.60 o 
   2  -9   7      715.74      707.60     44.11 o 
   3  -9   7      217.53      215.46     21.40 o 
   4  -9   7      204.62      121.70     47.90 o 
   5  -9   7       22.22        1.94     31.72 o 
  -5  -8   7       39.36       57.61     36.25 o 
  -4  -8   7      264.91      257.00     53.08 o 
  -3  -8   7       54.84       70.01     17.60 o 
  -2  -8   7     1185.88     1201.31     35.65 o 
  -1  -8   7      941.29      868.76     34.46 o 
   0  -8   7     1416.66     1427.31     40.54 o 
   1  -8   7      631.08      747.84     34.65 o 
   2  -8   7      571.50      557.68     31.45 o 
   3  -8   7     1564.55     1567.41     83.92 o 
   4  -8   7       33.21       16.18     33.02 o 
   5  -8   7       31.49       49.20     37.55 o 
  -5  -7   7       86.59       80.27     36.90 o 
  -4  -7   7       35.05       49.20     31.07 o 
  -3  -7   7      105.28       82.96     19.59 o 
  -2  -7   7      132.15      147.20     18.22 o 
  -1  -7   7     1705.31     1587.98     55.51 o 
   0  -7   7     1760.01     1781.10     46.63 o 
   1  -7   7      767.55      816.47     31.74 o 
   2  -7   7      311.35      306.64     26.29 o 
   3  -7   7      646.91      546.88     55.39 o 
   4  -7   7      669.57      559.32     78.33 o 
   5  -7   7      133.54       95.81     46.61 o 
  -5  -6   7      152.09      142.42     40.14 o 
  -4  -6   7      307.49      397.48     57.61 o 
  -3  -6   7      128.14      126.70     44.99 o 
  -2  -6   7      318.10      310.30     15.89 o 
  -1  -6   7     2024.29     2054.65     64.98 o 
   0  -6   7     1573.29     1622.90     44.02 o 
   1  -6   7      826.81      808.70     29.79 o 
   2  -6   7      703.98      688.91     30.59 o 
   3  -6   7      180.05      200.16     34.56 o 
   4  -6   7       99.16      113.94     40.14 o 
   5  -6   7        4.67        0.00     27.19 o 
  -5  -5   7      209.18      292.61     49.20 o 
  -4  -5   7      311.08      416.25     55.67 o 
  -3  -5   7      235.57      250.12     23.52 o 
  -2  -5   7     1633.37     1683.35     37.91 o 
  -1  -5   7       23.96       46.77     11.62 o 
   0  -5   7       44.07       44.80      9.45 o 
   1  -5   7      735.58      751.45     26.10 o 
   2  -5   7      822.57      889.98     31.37 o 
   3  -5   7      210.47      216.45     34.00 o 
   4  -5   7       88.07       73.15     36.90 o 
   5  -5   7       71.85      101.64     39.49 o 
  -5  -4   7       84.45       99.05     33.02 o 
  -4  -4   7      321.58      275.78     44.67 o 
  -3  -4   7      402.30      383.20     28.92 o 
  -2  -4   7      985.02     1051.82     39.75 o 
  -1  -4   7      876.37      825.73     44.47 o 
   0  -4   7      226.98      229.54     15.33 o 
   1  -4   7      534.98      537.10     22.30 o 
   2  -4   7     2572.77     2504.14     59.08 o 
   3  -4   7      789.70      752.93    196.80 o 
   4  -4   7       25.63       17.32     40.78 o 
   5  -4   7        7.80        0.00     27.19 o 
  -5  -3   7        2.10        0.00     20.72 o 
  -4  -3   7      194.45      205.73     34.31 o 
  -3  -3   7      416.83      481.83     36.34 o 
  -2  -3   7      432.01      436.55     24.48 o 
  -1  -3   7     1852.13     1919.62     48.22 o 
   0  -3   7      316.49      349.35     26.28 o 
   1  -3   7     1388.81     1386.26     43.03 o 
   2  -3   7      742.64      764.22     40.27 o 
   3  -3   7     1416.65     1318.64     78.84 o 
   4  -3   7      916.48      895.31     73.40 o 
   5  -3   7        8.01        0.00     29.13 o 
  -5  -2   7       92.59      126.24     32.37 o 
  -4  -2   7      386.50      515.95     53.08 o 
  -3  -2   7      414.44      413.07     31.81 o 
  -2  -2   7      126.17       82.51     12.41 o 
  -1  -2   7     1127.93     1099.27     32.75 o 
   0  -2   7     1093.62     1010.88     26.48 o 
   1  -2   7       62.07       72.48     11.56 o 
   2  -2   7      871.29      830.60     29.53 o 
   3  -2   7      316.86      298.91     43.37 o 
   4  -2   7      158.19      228.51     38.30 o 
   5  -2   7       30.62        0.00     20.72 o 
  -5  -1   7      146.90      120.41     28.48 o 
  -4  -1   7      110.77      122.45     18.99 o 
  -3  -1   7       11.17       16.62      9.64 o 
  -2  -1   7     3636.37     3724.40    100.64 o 
  -1  -1   7      131.47      132.67     12.17 o 
   0  -1   7      571.96      562.71     24.53 o 
   1  -1   7      186.87      189.23     16.04 o 
   2  -1   7     2028.55     2054.42     52.44 o 
   3  -1   7      126.09      136.70     27.54 o 
   4  -1   7      138.21      172.10     33.40 o 
   5  -1   7       25.08       39.49     29.13 o 
  -5   0   7       19.41       38.84     20.07 o 
  -4   0   7      196.22      202.54     21.71 o 
  -3   0   7       37.31       37.09     10.45 o 
  -2   0   7      131.45      127.96     14.61 o 
  -1   0   7     1624.14     1721.26     39.78 o 
   0   0   7      363.98      379.07     16.41 o 
   1   0   7      407.87      494.02     23.11 o 
   2   0   7       86.46       75.62      8.23 o 
   3   0   7     1264.24     1226.24     96.77 o 
   4   0   7      120.63      137.47     29.89 o 
   5   0   7        1.70        7.77     24.60 o 
  -5   1   7      149.01      155.37     28.48 o 
  -4   1   7      110.67      128.02     17.83 o 
  -3   1   7       12.49       24.69      9.94 o 
  -2   1   7     3658.28     3686.78    100.47 o 
  -1   1   7      127.81      115.95      9.38 o 
   0   1   7      564.26      578.40     19.35 o 
   1   1   7      199.09      209.12     13.92 o 
   2   1   7     2052.04     2068.90     46.10 o 
   3   1   7      127.16      142.40     22.59 o 
   4   1   7      141.90      117.17     36.90 o 
   5   1   7       21.86       40.14     27.19 o 
  -5   2   7       88.77      143.07     26.54 o 
  -4   2   7      376.18      405.15     38.19 o 
  -3   2   7      403.89      362.93     27.23 o 
  -2   2   7      122.03      110.47     16.99 o 
  -1   2   7     1110.26     1115.79     35.36 o 
   0   2   7     1105.41     1035.21     24.40 o 
   1   2   7       65.83       58.41      9.05 o 
   2   2   7      889.32      847.54     21.59 o 
   3   2   7      306.59      328.49     30.89 o 
   4   2   7      151.86      243.41     47.26 o 
   5   2   7       30.49       31.72     27.84 o 
  -5   3   7        2.86        3.24     15.54 o 
  -4   3   7      189.73      201.58     25.25 o 
  -3   3   7      410.35      414.88     33.99 o 
  -2   3   7      432.36      443.49     26.84 o 
  -1   3   7     1858.78     1978.61     45.59 o 
   0   3   7      308.96      320.92     15.30 o 
   1   3   7     1438.62     1457.18     35.89 o 
   2   3   7      733.44      698.26     35.34 o 
   3   3   7     1427.10     1483.36     51.66 o 
   4   3   7      905.26      884.29     86.75 o 
   5   3   7        8.56       36.90     30.43 o 
  -5   4   7       81.41       84.16     22.01 o 
  -4   4   7      314.31      285.58     24.46 o 
  -3   4   7      392.66      385.50     36.24 o 
  -2   4   7      972.31     1147.62     76.78 o 
  -1   4   7      903.78      909.74     27.05 o 
   0   4   7      220.93      220.15     13.41 o 
   1   4   7      521.34      529.29     22.77 o 
   2   4   7     2603.07     2594.84     54.81 o 
   3   4   7      775.05      654.45     82.54 o 
   4   4   7       21.33        0.00     23.30 o 
   5   4   7        8.23       25.89     29.78 o 
  -5   5   7      203.32      282.25     35.60 o 
  -4   5   7      312.23      330.22     27.21 o 
  -3   5   7      236.09      217.75     22.87 o 
  -2   5   7     1644.91     1734.36     57.28 o 
  -1   5   7       25.28       35.79      7.77 o 
   0   5   7       49.32       60.21      8.98 o 
   1   5   7      715.18      711.41     28.86 o 
   2   5   7      810.51      883.12     32.81 o 
   3   5   7      212.06      277.48     37.84 o 
   4   5   7       84.84       97.10     34.31 o 
   5   5   7       67.07       99.69     36.25 o 
  -5   6   7      148.19      187.73     32.37 o 
  -4   6   7      308.01      368.99     42.73 o 
  -3   6   7      125.40      175.43     30.43 o 
  -2   6   7      324.09      324.28     24.86 o 
  -1   6   7     2026.91     2085.53     48.11 o 
   0   6   7     1591.52     1537.10     42.18 o 
   1   6   7      843.26      789.27     31.10 o 
   2   6   7      686.32      567.43    101.08 o 
   3   6   7      191.36      246.00     46.61 o 
   4   6   7      101.94       81.57     31.72 o 
   5   6   7        4.59        7.12     28.48 o 
  -5   7   7       88.09       94.51     29.13 o 
  -4   7   7       33.63       36.25     22.01 o 
  -3   7   7      106.03      143.57     21.28 o 
  -2   7   7      145.84      152.78     22.66 o 
  -1   7   7     1712.21     1620.22     44.78 o 
   0   7   7     1732.13     1816.24     47.56 o 
   1   7   7      787.62      815.80     33.73 o 
   2   7   7      302.63      289.82     16.16 o 
   3   7   7      647.63      691.38     76.39 o 
   4   7   7      664.61      716.63     82.21 o 
   5   7   7      133.59       98.40     42.08 o 
  -5   8   7       37.83       52.44     25.89 o 
  -4   8   7      274.83      344.40     45.96 o 
  -3   8   7       50.52       43.69     16.92 o 
  -2   8   7     1193.22     1165.60     67.33 o 
  -1   8   7      980.72      931.69     28.31 o 
   0   8   7     1414.43     1420.51     36.69 o 
   1   8   7      646.26      691.86     31.83 o 
   2   8   7      555.20      577.95     25.04 o 
   3   8   7     1563.37     1442.32    108.11 o 
   4   8   7       37.94       51.14     33.66 o 
   5   8   7       32.19       38.84     33.02 o 
  -5   9   7       24.98        0.00     22.01 o 
  -4   9   7      137.40      159.25     36.90 o 
  -3   9   7      723.55      660.95     67.97 o 
  -2   9   7      295.18      319.24     33.07 o 
  -1   9   7     2583.20     2793.70     57.57 o 
   0   9   7     4238.95     4333.51     85.89 o 
   1   9   7     3323.29     3462.72     89.09 o 
   2   9   7      734.07      715.31     29.53 o 
   3   9   7      214.46      248.59     49.85 o 
   4   9   7      199.28      234.34     53.73 o 
   5   9   7       21.90       14.24     29.78 o 
  -5  10   7       18.49       39.49     26.54 o 
  -4  10   7       36.48       35.60     27.19 o 
  -3  10   7     1081.23     1176.25     87.39 o 
  -2  10   7      400.33      414.05     39.12 o 
  -1  10   7     1222.87     1203.47     34.47 o 
   0  10   7      478.97      480.95     23.59 o 
   1  10   7      202.87      230.93     21.58 o 
   2  10   7      118.41      119.30     13.19 o 
   3  10   7      171.38      128.18     40.78 o 
   4  10   7      106.98      102.93     40.14 o 
  -5  11   7      184.79      192.27     44.02 o 
  -4  11   7      302.67      338.57     55.67 o 
  -3  11   7      238.35      235.64     46.61 o 
  -2  11   7      159.78      163.13     38.84 o 
  -1  11   7       12.66        9.35      9.35 o 
   0  11   7     1267.39     1224.08     43.83 o 
   1  11   7       37.99       43.05     13.43 o 
   2  11   7      764.48      798.10     37.63 o 
   3  11   7      771.68      877.17     95.81 o 
   4  11   7      125.57      201.98     53.73 o 
  -4  12   7      113.49      149.54     43.37 o 
  -3  12   7      514.35      491.99     68.62 o 
  -2  12   7      450.06      543.78     69.91 o 
  -1  12   7      127.83      120.21     12.90 o 
   0  12   7       55.00       35.75     11.23 o 
   1  12   7     1339.50     1373.16     45.93 o 
   2  12   7      290.12      330.58     26.82 o 
   3  12   7      225.55      233.05     55.03 o 
   4  12   7        1.08        2.59     31.72 o 
  -4  13   7       41.66       86.10     37.55 o 
  -3  13   7       38.63       23.95     30.43 o 
  -2  13   7     1438.61     1388.47     41.25 o 
  -1  13   7      499.24      560.71     27.08 o 
   0  13   7      128.86      117.02     15.59 o 
   1  13   7      467.98      465.35     28.91 o 
   2  13   7      715.52      795.52     61.50 o 
   3  13   7       45.12       18.13     31.72 o 
   4  13   7       24.67        0.00     27.19 o 
  -4  14   7        3.41        5.83     28.48 o 
  -3  14   7        0.33       21.36     27.84 o 
  -2  14   7       95.26       97.82     11.89 o 
  -1  14   7       23.80        9.99     14.60 o 
   0  14   7      305.93      323.62     26.54 o 
   1  14   7       67.37       60.06     16.73 o 
   2  14   7      403.41      459.19     40.94 o 
   3  14   7       20.75       18.13     31.72 o 
   4  14   7       84.25       36.90     40.14 o 
  -4  15   7      173.50      128.18     47.26 o 
  -3  15   7      211.42      251.82     58.26 o 
  -2  15   7      273.45      267.16     19.53 o 
  -1  15   7      380.20      374.24     40.88 o 
   0  15   7       20.58        6.76     10.66 o 
   1  15   7      409.37      467.47     35.52 o 
   2  15   7      221.29      299.35     35.38 o 
   3  15   7       30.01       13.59     36.25 o 
   4  15   7        4.38       27.84     38.84 o 
  -4  16   7       47.82       14.89     32.37 o 
  -3  16   7       61.27       79.63     37.55 o 
  -2  16   7      254.37      241.09     27.21 o 
  -1  16   7      372.49      383.98     37.17 o 
   0  16   7        6.65        6.74     11.95 o 
   1  16   7       35.25       29.77     18.02 o 
   2  16   7      361.19      443.01     43.62 o 
   3  16   7        8.19       81.57     47.26 o 
   4  16   7       73.84      103.58     47.26 o 
  -4  17   7      119.45      167.67     55.03 o 
  -3  17   7       70.19      102.93     42.73 o 
  -2  17   7      970.24     1001.28     54.26 o 
  -1  17   7       17.24        3.60     16.32 o 
   0  17   7      779.73      837.35     42.69 o 
   1  17   7      164.15      131.73     25.85 o 
   2  17   7      190.61      234.07     34.02 o 
   3  17   7       40.60       84.16     49.85 o 
   4  17   7       25.48        0.00     33.66 o 
  -4  18   7       31.15       77.04     44.02 o 
  -3  18   7      114.18       78.33     43.37 o 
  -2  18   7      649.51      633.46     86.42 o 
  -1  18   7      518.56      489.17     53.96 o 
   0  18   7      482.24      511.88     70.21 o 
   1  18   7       39.73       42.43     20.92 o 
   2  18   7      402.90      432.68     47.03 o 
   3  18   7       25.84       84.80     46.61 o 
  -3  19   7        9.51       42.73     38.19 o 
  -2  19   7       81.26       97.19     17.22 o 
  -1  19   7      198.32      249.11     53.99 o 
   0  19   7       26.21        0.00     17.06 o 
   1  19   7      129.82      102.15     27.28 o 
   2  19   7       51.70       22.57     22.05 o 
   3  19   7      100.34      193.56     65.38 o 
  -3  20   7      179.79      246.00     67.33 o 
  -2  20   7       54.39       97.62     20.32 o 
  -1  20   7      709.74      574.72     49.67 o 
   0  20   7       11.13       48.15     22.31 o 
   1  20   7      666.64      719.13     55.73 o 
   2  20   7       69.07       45.27     25.23 o 
   3  20   7       41.13       22.01     43.37 o 
  -3  21   7       14.73      125.59     55.67 o 
  -2  21   7       27.25       13.89     14.42 o 
  -1  21   7       23.30       17.67     28.79 o 
   0  21   7       38.33       47.58     26.55 o 
   1  21   7      186.97      201.43     43.66 o 
   2  21   7        3.58        0.00     21.11 o 
   3  21   7       10.72       44.02     47.26 o 
  -3  22   7       23.43       97.10     56.32 o 
  -2  22   7      170.66      158.77     23.21 o 
  -1  22   7      197.57      145.96     43.56 o 
   0  22   7      236.06      256.50     43.70 o 
   1  22   7       57.43       58.29     24.05 o 
   2  22   7       77.49       57.45     28.95 o 
  -2  23   7       22.73       25.72     20.95 o 
  -1  23   7       50.51       15.45     32.22 o 
   0  23   7        0.81        7.68     24.60 o 
   1  23   7      118.41       98.12     29.29 o 
   2  23   7       18.79        7.88     24.23 o 
  -2  24   7       61.76       61.46     19.36 o 
  -1  24   7       55.75       84.57     35.50 o 
   0  24   7      143.95      119.09     36.34 o 
   1  24   7       55.74       44.34     25.08 o 
   2  24   7       93.98      106.93     31.99 o 
  -1  25   7        1.78       15.84     23.05 o 
   0  25   7       31.54       76.62     33.34 o 
   1  25   7        1.38        0.00     20.99 o 
   0  26   7        3.88        0.00     27.84 o 
  -1 -25   8       21.13       25.25     44.02 o 
   0 -25   8       36.57        0.00     46.61 o 
   1 -25   8       63.20      124.29     57.61 o 
  -2 -24   8       22.40        0.00     31.72 o 
  -1 -24   8      136.23      171.55     57.61 o 
   0 -24   8       23.74        3.88     40.78 o 
   1 -24   8       57.00       16.18     40.78 o 
  -2 -23   8      125.10       82.21     43.37 o 
  -1 -23   8       13.66       70.56     47.26 o 
   0 -23   8      270.13      267.98     58.59 o 
   1 -23   8       62.20       85.45     49.20 o 
   2 -23   8       38.60       44.02     39.49 o 
  -2 -22   8      311.30      496.52     80.92 o 
  -1 -22   8      213.80      121.06     47.90 o 
   0 -22   8        6.35        0.00     24.10 o 
   1 -22   8       12.44        1.29     35.60 o 
   2 -22   8       28.14       64.74     40.78 o 
  -3 -21   8       85.21       46.24     28.06 o 
  -2 -21   8        3.21        0.00     22.75 o 
  -1 -21   8      499.18      515.95     80.92 o 
   0 -21   8      412.95      452.03     64.09 o 
   1 -21   8        9.80       42.73     36.25 o 
   2 -21   8       35.72       84.80     43.37 o 
   3 -21   8        6.52       23.69     28.22 o 
  -3 -20   8        4.21        0.00     21.76 o 
  -2 -20   8      743.58      731.03     69.82 o 
  -1 -20   8       11.16        0.00     29.78 o 
   0 -20   8      241.76      337.92     66.68 o 
   1 -20   8      213.75      221.40     60.20 o 
   2 -20   8        9.50       47.14     48.55 o 
   3 -20   8       21.79       61.66     30.65 o 
  -3 -19   8      160.34      201.58     36.25 o 
  -2 -19   8       20.26        0.00     31.07 o 
  -1 -19   8      160.15      201.12     39.82 o 
   0 -19   8      638.36      676.43     52.69 o 
   1 -19   8      151.89      232.79     38.84 o 
   2 -19   8      111.18      127.50     35.57 o 
   3 -19   8       83.52      106.65     33.89 o 
  -3 -18   8        8.02        0.00     35.93 o 
  -2 -18   8      140.82      107.73     30.80 o 
  -1 -18   8     1611.55     1786.83     96.31 o 
   0 -18   8      217.81      253.56     32.20 o 
   1 -18   8       41.06       41.98     23.47 o 
   2 -18   8       68.94       46.06     38.84 o 
   3 -18   8       15.46       11.43     32.37 o 
  -4 -17   8      131.23      161.19     60.20 o 
  -3 -17   8      117.21      114.43     27.15 o 
  -2 -17   8        3.54        2.28     29.78 o 
  -1 -17   8      751.12      692.74     52.56 o 
   0 -17   8      264.43      235.33     38.68 o 
   1 -17   8        2.78       28.41     19.10 o 
   2 -17   8      260.73      249.61     34.72 o 
   3 -17   8       29.15       34.98     26.82 o 
  -4 -16   8      546.79      654.48    102.28 o 
  -3 -16   8      115.36      164.46     49.85 o 
  -2 -16   8     1056.70      959.11     71.34 o 
  -1 -16   8      347.61      376.49     39.04 o 
   0 -16   8     1040.34     1045.62     87.92 o 
   1 -16   8        9.83       19.71     15.61 o 
   2 -16   8      215.49      173.84     39.30 o 
   3 -16   8       91.85       66.98     28.82 o 
   4 -16   8       93.67      134.65     64.74 o 
  -4 -15   8      189.67      134.00     54.38 o 
  -3 -15   8      127.42      114.82     24.30 o 
  -2 -15   8      310.53      337.98     36.67 o 
  -1 -15   8      275.53      246.46     31.30 o 
   0 -15   8     1227.42     1231.35     55.03 o 
   1 -15   8        6.74        7.42     13.12 o 
   2 -15   8      612.56      674.07     52.53 o 
   3 -15   8       51.49       42.12     22.50 o 
   4 -15   8      189.64      205.21     67.97 o 
  -4 -14   8      193.82      171.55     57.61 o 
  -3 -14   8      121.69      127.40     23.43 o 
  -2 -14   8      702.92      617.13     47.48 o 
  -1 -14   8      883.59      926.04     56.40 o 
   0 -14   8       26.39       31.97     13.18 o 
   1 -14   8      708.63      731.15     42.52 o 
   2 -14   8      260.18      287.49     53.57 o 
   3 -14   8      306.93      322.42     41.75 o 
   4 -14   8      159.30       80.27     53.08 o 
  -4 -13   8      303.34      290.02     66.68 o 
  -3 -13   8       58.75       71.75     17.01 o 
  -2 -13   8      296.79      281.90     30.94 o 
  -1 -13   8      735.53      756.05     43.36 o 
   0 -13   8      746.46      827.87     39.06 o 
   1 -13   8       38.25       27.78     13.21 o 
   2 -13   8      711.71      689.95     49.10 o 
   3 -13   8      563.21      576.35     43.97 o 
   4 -13   8       58.07        0.00     34.96 o 
  -4 -12   8      230.95      275.78     64.09 o 
  -3 -12   8      401.68      354.11     65.38 o 
  -2 -12   8       78.02       43.88     16.47 o 
  -1 -12   8       32.60       32.21     11.90 o 
   0 -12   8      118.70      129.34     17.21 o 
   1 -12   8      873.68      916.77     46.03 o 
   2 -12   8      219.31      253.64     34.97 o 
   3 -12   8       97.63       98.82     21.91 o 
   4 -12   8      187.11      176.08     58.26 o 
  -4 -11   8       62.43       75.09     40.78 o 
  -3 -11   8     2764.43     2932.54    174.79 o 
  -2 -11   8       47.18       42.18     15.16 o 
  -1 -11   8       55.42       55.65     12.04 o 
   0 -11   8      102.76      125.91     17.84 o 
   1 -11   8        6.60        7.26      9.12 o 
   2 -11   8      190.06      186.45     26.16 o 
   3 -11   8      461.81      474.57     37.77 o 
   4 -11   8      370.41      431.14     79.63 o 
  -5 -10   8      108.72       84.16     46.61 o 
  -4 -10   8      204.54      204.57     53.73 o 
  -3 -10   8       22.07       42.73     30.43 o 
  -2 -10   8      200.14      148.88     21.27 o 
  -1 -10   8      385.93      394.68     24.03 o 
   0 -10   8     1171.06     1351.04     53.67 o 
   1 -10   8        5.18        0.00      7.66 o 
   2 -10   8     1481.37     1404.98     62.45 o 
   3 -10   8      530.34      547.22     40.02 o 
   4 -10   8      112.48       46.61     40.78 o 
  -5  -9   8       12.59       44.67     36.90 o 
  -4  -9   8      294.93      288.72     59.56 o 
  -3  -9   8      388.04      451.21     64.74 o 
  -2  -9   8     1123.86     1050.28     39.77 o 
  -1  -9   8     1438.49     1509.65     49.78 o 
   0  -9   8       14.88       14.93      8.70 o 
   1  -9   8      562.34      580.27     33.90 o 
   2  -9   8      243.81      232.01     27.20 o 
   3  -9   8      241.62      206.73     17.13 o 
   4  -9   8       34.32        1.94     31.72 o 
  -5  -8   8        5.74       15.54     31.07 o 
  -4  -8   8      358.69      483.58     67.97 o 
  -3  -8   8     1035.38     1251.35     95.81 o 
  -2  -8   8     1219.73     1167.49     39.64 o 
  -1  -8   8     1854.25     1860.85     48.60 o 
   0  -8   8      383.05      414.59     31.88 o 
   1  -8   8     2370.21     2449.60     61.27 o 
   2  -8   8      670.35      663.41     58.71 o 
   3  -8   8     1573.18     1595.44     56.02 o 
   4  -8   8      344.60      279.01     62.79 o 
   5  -8   8       13.80        0.00     32.37 o 
  -5  -7   8       30.69       25.89     30.43 o 
  -4  -7   8      562.27      554.79     71.86 o 
  -3  -7   8     2072.69     2103.39     87.99 o 
  -2  -7   8      540.32      572.18     16.73 o 
  -1  -7   8     1076.94     1097.67     38.22 o 
   0  -7   8     2189.49     2256.42     55.83 o 
   1  -7   8     1008.80      974.50     33.50 o 
   2  -7   8      993.04      959.49     39.54 o 
   3  -7   8      887.58      880.51     71.37 o 
   4  -7   8       84.72       45.32     33.02 o 
   5  -7   8        4.23       42.08     37.55 o 
  -5  -6   8      316.72      327.56     59.56 o 
  -4  -6   8      407.76      433.08     60.85 o 
  -3  -6   8      143.92      148.25     23.33 o 
  -2  -6   8      529.44      540.80     17.40 o 
  -1  -6   8     2103.80     2153.86     59.06 o 
   0  -6   8      647.03      792.06     30.62 o 
   1  -6   8     1566.30     1601.20     44.36 o 
   2  -6   8      413.34      401.91     25.94 o 
   3  -6   8      279.97      309.44     42.34 o 
   4  -6   8      326.19      357.34     64.74 o 
   5  -6   8       72.43      112.64     45.96 o 
  -5  -5   8      148.65      224.63     48.55 o 
  -4  -5   8       59.44       31.07     25.89 o 
  -3  -5   8      287.76      243.13     60.20 o 
  -2  -5   8      773.33      763.62     23.67 o 
  -1  -5   8     5371.10     5511.22    143.45 o 
   0  -5   8      205.88      259.91     17.70 o 
   1  -5   8     5631.31     5702.03    105.63 o 
   2  -5   8     1406.51     1387.03     45.54 o 
   3  -5   8      456.84      414.05     49.20 o 
   4  -5   8      296.68      383.24     66.03 o 
   5  -5   8       36.20       18.77     33.66 o 
  -5  -4   8        1.93        0.00     22.66 o 
  -4  -4   8      657.43      681.67     70.56 o 
  -3  -4   8      165.36      194.92     21.92 o 
  -2  -4   8     2240.45     2252.80     46.90 o 
  -1  -4   8      182.98      197.72     18.78 o 
   0  -4   8      519.15      563.20     25.08 o 
   1  -4   8     1063.23     1036.98     32.88 o 
   2  -4   8      191.60      180.70     16.87 o 
   3  -4   8      762.11      772.59    136.92 o 
   4  -4   8       81.01       47.26     33.66 o 
   5  -4   8       65.35       16.18     31.72 o 
  -5  -3   8       31.31        1.29     21.36 o 
  -4  -3   8      163.43      184.50     35.60 o 
  -3  -3   8      119.25      124.31     17.05 o 
  -2  -3   8     1062.53     1011.88     37.89 o 
  -1  -3   8      561.94      551.60     21.41 o 
   0  -3   8     6615.98     6801.54    131.06 o 
   1  -3   8      782.06      746.37     27.99 o 
   2  -3   8      904.17      836.06     30.72 o 
   3  -3   8      295.13      236.92     36.87 o 
   4  -3   8      413.71      512.71     71.21 o 
   5  -3   8      156.81      182.56     50.49 o 
  -5  -2   8      309.22      344.40     47.26 o 
  -4  -2   8      274.86      298.43     41.43 o 
  -3  -2   8      112.80      107.08     15.60 o 
  -2  -2   8      185.71      217.96     27.42 o 
  -1  -2   8      705.05      709.51     24.66 o 
   0  -2   8      342.42      350.40     19.52 o 
   1  -2   8     1765.05     1788.57     44.97 o 
   2  -2   8      407.72      385.95     20.82 o 
   3  -2   8     1091.70     1062.75    131.09 o 
   4  -2   8      300.48      271.89     54.38 o 
   5  -2   8       20.95        0.00     30.43 o 
  -5  -1   8      141.76      189.68     34.96 o 
  -4  -1   8       25.78       10.36     19.42 o 
  -3  -1   8      583.70      538.10     32.09 o 
  -2  -1   8     3484.47     3516.60     98.28 o 
  -1  -1   8     2317.03     2389.28     53.07 o 
   0  -1   8       78.36       65.02      8.81 o 
   1  -1   8     3479.28     3560.56     70.49 o 
   2  -1   8      584.87      621.17     38.04 o 
   3  -1   8       69.87      113.75     36.58 o 
   4  -1   8      568.42      534.07     70.56 o 
   5  -1   8      367.76      376.12     64.09 o 
  -5   0   8       45.37       79.63     24.60 o 
  -4   0   8      358.60      391.65     46.61 o 
  -3   0   8      328.79      357.00     38.08 o 
  -2   0   8        1.83        0.04      7.93 o 
  -1   0   8       29.13       37.37      6.85 o 
   0   0   8      301.54      290.88     15.04 o 
   1   0   8      309.34      325.34     16.50 o 
   2   0   8      265.70      302.85     20.80 o 
   3   0   8       19.88       20.36     17.97 o 
   4   0   8       16.71        0.00     22.01 o 
   5   0   8        0.01        2.59     25.25 o 
  -5   1   8      148.03      148.25     30.43 o 
  -4   1   8       25.99       88.69     23.95 o 
  -3   1   8      606.39      615.80     56.80 o 
  -2   1   8     3495.08     3573.32     98.91 o 
  -1   1   8     2345.61     2426.72     45.72 o 
   0   1   8       78.61       61.29      8.39 o 
   1   1   8     3426.91     3470.81     70.24 o 
   2   1   8      597.02      665.56     25.35 o 
   3   1   8       72.08       28.64     31.40 o 
   4   1   8      558.43      462.21     65.38 o 
   5   1   8      367.56      336.63     60.85 o 
  -5   2   8      311.00      317.21     39.49 o 
  -4   2   8      277.83      255.06     36.25 o 
  -3   2   8      114.93      135.67     34.31 o 
  -2   2   8      171.22      169.77     17.72 o 
  -1   2   8      720.92      728.56     26.53 o 
   0   2   8      334.54      348.78     16.81 o 
   1   2   8     1735.33     1697.21     41.50 o 
   2   2   8      416.45      428.68     46.53 o 
   3   2   8     1072.77     1139.77     71.46 o 
   4   2   8      304.55      380.65     58.91 o 
   5   2   8       19.84        2.59     28.48 o 
  -5   3   8       31.24       40.78     20.07 o 
  -4   3   8      165.63      214.28     33.02 o 
  -3   3   8      119.99      146.04     19.45 o 
  -2   3   8     1064.38      971.95     33.97 o 
  -1   3   8      559.94      586.72     19.16 o 
   0   3   8     6584.12     6666.60    110.36 o 
   1   3   8      763.47      693.22     27.19 o 
   2   3   8      911.37      876.06     85.64 o 
   3   3   8      292.37      354.31     43.24 o 
   4   3   8      412.45      455.09     64.09 o 
   5   3   8      153.68      225.93     51.79 o 
  -5   4   8        2.18        0.00     16.18 o 
  -4   4   8      683.83      682.32     59.56 o 
  -3   4   8      167.31      163.80     21.51 o 
  -2   4   8     2252.49     2266.37     96.27 o 
  -1   4   8      177.35      200.10     17.95 o 
   0   4   8      512.95      520.90     25.30 o 
   1   4   8     1082.28     1088.01     31.37 o 
   2   4   8      190.69      183.49     14.39 o 
   3   4   8      787.92      695.60     61.48 o 
   4   4   8       76.87      120.41     37.55 o 
   5   4   8       64.65       80.27     39.49 o 
  -5   5   8      148.65      146.30     31.07 o 
  -4   5   8       57.46       90.63     25.89 o 
  -3   5   8      309.07      348.20     43.05 o 
  -2   5   8      788.00      829.34     37.81 o 
  -1   5   8     5355.51     5486.56    110.06 o 
   0   5   8      210.64      251.09     15.28 o 
   1   5   8     5611.84     5606.45    106.99 o 
   2   5   8     1408.88     1561.40    113.99 o 
   3   5   8      462.45      470.11     49.69 o 
   4   5   8      286.31      341.81     58.91 o 
   5   5   8       33.97       53.73     34.96 o 
  -5   6   8      321.14      374.17     45.32 o 
  -4   6   8      404.92      494.58     52.44 o 
  -3   6   8      147.93      174.94     58.59 o 
  -2   6   8      522.99      531.68     33.25 o 
  -1   6   8     2107.73     2142.81     52.29 o 
   0   6   8      640.61      762.49     33.38 o 
   1   6   8     1534.43     1619.21     45.32 o 
   2   6   8      414.72      418.53     36.69 o 
   3   6   8      279.55      296.47     44.34 o 
   4   6   8      337.48      357.34     62.15 o 
   5   6   8       73.79       78.33     36.25 o 
  -5   7   8       27.91       43.37     23.95 o 
  -4   7   8      561.25      775.54     69.91 o 
  -3   7   8     2063.73     2180.64     86.06 o 
  -2   7   8      531.02      587.00     43.24 o 
  -1   7   8     1056.08     1106.72     42.42 o 
   0   7   8     2180.82     2216.34     56.39 o 
   1   7   8     1027.09     1091.08     35.61 o 
   2   7   8      995.25      965.55     30.49 o 
   3   7   8      871.99      771.01     86.10 o 
   4   7   8       81.40       96.46     36.90 o 
   5   7   8        4.25        0.00     23.95 o 
  -5   8   8        5.62        2.59     22.66 o 
  -4   8   8      365.08      325.62     48.55 o 
  -3   8   8     1030.90     1114.75     82.21 o 
  -2   8   8     1213.11     1070.48     57.20 o 
  -1   8   8     1812.67     1859.01     44.07 o 
   0   8   8      382.78      373.64     23.39 o 
   1   8   8     2419.56     2411.66     68.17 o 
   2   8   8      665.99      675.49     43.72 o 
   3   8   8     1588.04     1721.98    119.76 o 
   4   8   8      339.15      329.51     61.50 o 
   5   8   8       13.12       46.61     35.60 o 
  -5   9   8       11.69        0.00     25.89 o 
  -4   9   8      289.91      362.52     53.73 o 
  -3   9   8      387.34      405.89     56.32 o 
  -2   9   8     1119.50     1045.55    181.26 o 
  -1   9   8     1418.01     1502.66     42.61 o 
   0   9   8       19.58       30.08      8.72 o 
   1   9   8      575.53      588.14     56.34 o 
   2   9   8      239.39      215.46     17.29 o 
   3   9   8      241.29      229.17     49.20 o 
   4   9   8       34.82        0.00     26.54 o 
  -5  10   8      108.81      150.19     40.78 o 
  -4  10   8      199.54      205.86     44.02 o 
  -3  10   8       21.88       27.84     23.95 o 
  -2  10   8      188.13      187.09     42.08 o 
  -1  10   8      391.65      401.75     25.79 o 
   0  10   8     1173.60     1363.65     41.37 o 
   1  10   8        5.88        0.00      9.94 o 
   2  10   8     1494.84     1395.70     45.03 o 
   3  10   8      516.88      535.37     76.39 o 
   4  10   8      116.36       28.48     34.31 o 
  -4  11   8       61.36       60.85     33.02 o 
  -3  11   8     2740.78     2645.11    158.60 o 
  -2  11   8       52.35        2.59     24.60 o 
  -1  11   8       52.44       54.92     10.67 o 
   0  11   8       99.59       99.33     13.52 o 
   1  11   8        5.76        0.00     10.75 o 
   2  11   8      203.95      216.21     27.54 o 
   3  11   8      455.98      572.27     80.27 o 
   4  11   8      373.33      330.15     66.68 o 
  -4  12   8      233.81      301.67     56.32 o 
  -3  12   8      400.12      378.71     63.44 o 
  -2  12   8       79.61      102.28     38.19 o 
  -1  12   8       35.91       15.24     10.13 o 
   0  12   8      116.91      162.81     16.54 o 
   1  12   8      881.59      869.38     40.15 o 
   2  12   8      213.61      204.03     27.66 o 
   3  12   8       96.61      148.89     48.55 o 
   4  12   8      180.16      199.39     54.38 o 
  -4  13   8      298.66      340.51     61.50 o 
  -3  13   8       55.01       70.56     33.66 o 
  -2  13   8      291.04      317.90     18.44 o 
  -1  13   8      740.65      750.10     34.07 o 
   0  13   8      733.39      722.77     35.35 o 
   1  13   8       34.26       35.13     12.64 o 
   2  13   8      690.15      702.74     50.47 o 
   3  13   8      573.48      620.17     89.98 o 
   4  13   8       57.87        0.00     34.96 o 
  -4  14   8      196.28      146.95     49.20 o 
  -3  14   8      123.40      108.76     42.08 o 
  -2  14   8      715.32      785.28     66.69 o 
  -1  14   8      883.48      923.52     60.03 o 
   0  14   8       27.29       28.26     11.68 o 
   1  14   8      695.46      745.79     75.51 o 
   2  14   8      261.57      301.10     56.97 o 
   3  14   8      303.18      389.71     74.45 o 
   4  14   8      158.14      213.63     59.56 o 
  -4  15   8      192.42      213.63     52.44 o 
  -3  15   8      129.63      151.48     47.26 o 
  -2  15   8      320.56      325.56     43.05 o 
  -1  15   8      282.07      258.45     30.72 o 
   0  15   8     1241.43     1219.34     48.46 o 
   1  15   8        4.98        0.00     15.20 o 
   2  15   8      620.19      697.46     55.05 o 
   3  15   8       50.36       67.33     42.73 o 
   4  15   8      187.82      282.90     70.56 o 
  -4  16   8      546.21      714.04     95.16 o 
  -3  16   8      115.43      125.59     47.90 o 
  -2  16   8     1055.73      985.01     81.57 o 
  -1  16   8      352.09      338.92     35.65 o 
   0  16   8     1034.26     1020.55     62.83 o 
   1  16   8        8.11       11.60     16.17 o 
   2  16   8      213.30      225.77     44.02 o 
   3  16   8       86.20       55.03     46.61 o 
   4  16   8       95.65       84.16     50.49 o 
  -4  17   8      130.64      116.52     47.90 o 
  -3  17   8      117.09      108.11     46.61 o 
  -2  17   8        4.16        7.50     14.69 o 
  -1  17   8      748.98      756.86     53.47 o 
   0  17   8      266.77      277.98     30.23 o 
   1  17   8        2.83        0.00     16.59 o 
   2  17   8      253.16      212.04     34.70 o 
   3  17   8       28.71       40.78     40.14 o 
  -3  18   8        8.11       48.55     41.43 o 
  -2  18   8      139.14      159.77     26.32 o 
  -1  18   8     1618.18     1588.16     77.22 o 
   0  18   8      228.23      255.05     29.45 o 
   1  18   8       38.03       21.91     19.64 o 
   2  18   8       68.61       56.70     23.57 o 
   3  18   8       14.97       53.08     48.55 o 
  -3  19   8      158.50      107.46     51.14 o 
  -2  19   8       19.82       20.28     17.70 o 
  -1  19   8      163.94      162.04     32.85 o 
   0  19   8      640.87      574.04     45.05 o 
   1  19   8      146.50      162.41     37.67 o 
   2  19   8      110.14       82.38     26.27 o 
   3  19   8       83.77      147.60     57.61 o 
  -3  20   8        3.93       58.26     46.61 o 
  -2  20   8      738.89      751.58     56.76 o 
  -1  20   8       12.81       19.64     19.05 o 
   0  20   8      247.93      265.95     36.32 o 
   1  20   8      211.72      253.44     35.74 o 
   2  20   8        8.59        7.70     20.39 o 
   3  20   8       20.58       36.25     45.96 o 
  -3  21   8       85.62       55.03     48.55 o 
  -2  21   8        2.96        6.03     14.23 o 
  -1  21   8      495.54      439.38     45.66 o 
   0  21   8      404.79      452.74     56.97 o 
   1  21   8        8.68        0.00     19.45 o 
   2  21   8       35.65       15.05     23.91 o 
   3  21   8        6.61        0.00     42.73 o 
  -2  22   8      311.55      369.10     32.76 o 
  -1  22   8      214.45      229.26     57.04 o 
   0  22   8        6.78        7.14     24.21 o 
   1  22   8       13.12        2.33     20.84 o 
   2  22   8       26.98        3.30     28.48 o 
  -2  23   8      128.52      177.40     26.96 o 
  -1  23   8       12.61       19.74     23.44 o 
   0  23   8      268.17      285.51     64.74 o 
   1  23   8       60.02       47.08     25.14 o 
   2  23   8       37.07        5.40     24.72 o 
  -2  24   8       21.75       14.18     17.38 o 
  -1  24   8      133.52      104.35     28.59 o 
   0  24   8       23.95       37.04     63.44 o 
   1  24   8       54.11       49.49     29.20 o 
  -1  25   8       20.60       40.49     24.22 o 
   0  25   8       36.95       31.40     29.06 o 
   1  25   8       65.13      117.97     36.14 o 
  -1 -25   9       10.76        0.00     34.96 o 
   0 -25   9       23.12       59.56     55.67 o 
  -1 -24   9        0.65       28.48     41.43 o 
   0 -24   9      158.11      215.57     62.79 o 
   1 -24   9       57.91       56.32     43.37 o 
  -2 -23   9       38.60        9.71     34.31 o 
  -1 -23   9       58.37      136.59     49.20 o 
   0 -23   9       66.82      275.78     70.56 o 
   1 -23   9      170.46      234.99     65.38 o 
   2 -23   9      131.74      142.42     56.97 o 
  -2 -22   9       27.01        0.00     27.19 o 
  -1 -22   9       16.51       25.89     40.14 o 
   0 -22   9      132.11      154.45     41.63 o 
   1 -22   9       14.83       96.46     49.20 o 
   2 -22   9       81.03      106.17     48.55 o 
  -3 -21   9       17.87        0.00     21.55 o 
  -2 -21   9       16.64       58.17     29.52 o 
  -1 -21   9      108.49        0.00     31.72 o 
   0 -21   9       86.73       99.10     33.99 o 
   1 -21   9      190.94      128.18     47.90 o 
   2 -21   9      169.53      119.76     49.85 o 
  -3 -20   9       37.41       33.92     23.90 o 
  -2 -20   9       44.91       41.03     50.82 o 
  -1 -20   9       73.93       91.93     43.37 o 
   0 -20   9      146.27      147.85     50.49 o 
   1 -20   9       47.63       26.54     34.31 o 
   2 -20   9       46.46      106.17     45.96 o 
   3 -20   9      170.31      196.41     41.53 o 
  -3 -19   9        4.24        0.00     20.59 o 
  -2 -19   9      155.27      158.03     37.33 o 
  -1 -19   9       84.48       55.03     39.49 o 
   0 -19   9      563.20      647.29     65.22 o 
   1 -19   9      363.17      410.43     73.15 o 
   2 -19   9      189.05      299.23     95.49 o 
   3 -19   9        5.94        7.95     26.76 o 
  -3 -18   9       52.44       51.29     24.52 o 
  -2 -18   9       95.45       49.13     27.49 o 
  -1 -18   9      470.51      523.75     58.34 o 
   0 -18   9      210.15      288.85     62.90 o 
   1 -18   9       13.14       17.68     22.42 o 
   2 -18   9       26.26       70.90     29.32 o 
   3 -18   9       92.87      121.23     65.06 o 
  -4 -17   9      146.66      141.12     62.15 o 
  -3 -17   9      122.49      229.70     92.57 o 
  -2 -17   9       12.63        0.00     25.25 o 
  -1 -17   9      117.77       89.62     24.61 o 
   0 -17   9      316.55      294.93     34.43 o 
   1 -17   9     1467.09     1516.45     78.51 o 
   2 -17   9      510.23      555.45     60.66 o 
   3 -17   9        0.58        0.00     19.99 o 
  -4 -16   9      226.46      127.53     61.50 o 
  -3 -16   9       74.36       80.16     29.13 o 
  -2 -16   9      218.13      169.49     28.79 o 
  -1 -16   9      111.54       72.75     23.44 o 
   0 -16   9     1185.67     1094.27     75.13 o 
   1 -16   9       67.13       58.17     26.88 o 
   2 -16   9       49.36       51.28     21.76 o 
   3 -16   9      330.08      342.57     47.41 o 
   4 -16   9       93.51       50.49     54.38 o 
  -4 -15   9      359.67      219.45     66.03 o 
  -3 -15   9      118.28      125.27     24.81 o 
  -2 -15   9      651.20      656.77     82.02 o 
  -1 -15   9      450.73      428.34     39.88 o 
   0 -15   9     1182.18     1178.46     57.53 o 
   1 -15   9      388.63      407.63     33.80 o 
   2 -15   9     1512.08     1756.41    168.79 o 
   3 -15   9      139.38      113.36     34.63 o 
   4 -15   9      152.44       72.50     52.44 o 
  -4 -14   9        5.54        0.00     40.14 o 
  -3 -14   9      168.83      163.56     25.38 o 
  -2 -14   9      832.33      798.94     60.25 o 
  -1 -14   9      502.35      526.88     42.56 o 
   0 -14   9       40.71       27.44     14.79 o 
   1 -14   9      235.51      204.30     24.45 o 
   2 -14   9      459.92      475.78     57.82 o 
   3 -14   9       76.54       93.12     27.15 o 
   4 -14   9       65.55      122.35     58.91 o 
  -4 -13   9      204.26      242.76     65.38 o 
  -3 -13   9      216.18      187.34     24.90 o 
  -2 -13   9       88.97       81.86     20.09 o 
  -1 -13   9      204.16      197.20     22.84 o 
   0 -13   9      359.46      422.25     28.39 o 
   1 -13   9      842.72      948.09     54.01 o 
   2 -13   9      196.72      184.78     28.06 o 
   3 -13   9      105.33      141.26     30.49 o 
   4 -13   9       62.03       25.25     40.78 o 
  -4 -12   9      514.58      512.71     83.51 o 
  -3 -12   9       35.75       38.84     33.66 o 
  -2 -12   9      502.50      508.36     39.04 o 
  -1 -12   9       78.83       80.50     16.02 o 
   0 -12   9      794.71      763.98     37.11 o 
   1 -12   9      619.45      649.16     55.46 o 
   2 -12   9       48.16       71.19     20.51 o 
   3 -12   9     1175.04     1238.09    106.74 o 
   4 -12   9       89.76       80.27     49.20 o 
  -4 -11   9      110.28       95.16     44.67 o 
  -3 -11   9       65.43        0.00     31.07 o 
  -2 -11   9      821.69      698.45     66.67 o 
  -1 -11   9      316.12      445.30     34.57 o 
   0 -11   9       28.66       26.12     10.53 o 
   1 -11   9      206.03      221.57     23.10 o 
   2 -11   9       95.50      117.30     22.30 o 
   3 -11   9      661.76      649.28     45.54 o 
   4 -11   9       33.71       53.73     44.02 o 
  -5 -10   9      114.44      154.07     51.14 o 
  -4 -10   9      108.28      122.35     48.55 o 
  -3 -10   9      889.76      938.02     99.69 o 
  -2 -10   9      356.74      372.32     31.60 o 
  -1 -10   9      286.12      328.39     27.53 o 
   0 -10   9      646.70      632.49     32.27 o 
   1 -10   9      175.87      210.79     19.45 o 
   2 -10   9      418.68      456.41     38.32 o 
   3 -10   9      140.35      125.89     22.28 o 
   4 -10   9      123.97      121.06     52.44 o 
  -5  -9   9        1.77       12.95     34.31 o 
  -4  -9   9       52.03       34.31     34.31 o 
  -3  -9   9     1717.73     1784.12    126.24 o 
  -2  -9   9       74.34       96.64     17.47 o 
  -1  -9   9      567.90      592.20     29.55 o 
   0  -9   9      528.96      543.11     28.39 o 
   1  -9   9      299.69      334.77     24.35 o 
   2  -9   9      586.89      592.98     42.38 o 
   3  -9   9      157.77      151.99     41.32 o 
   4  -9   9      165.52      140.48     54.38 o 
  -5  -8   9       66.55       51.14     36.90 o 
  -4  -8   9      401.88      410.43     66.68 o 
  -3  -8   9        7.39       25.89     25.25 o 
  -2  -8   9      306.15      291.18     21.57 o 
  -1  -8   9     2286.16     2260.08     57.41 o 
   0  -8   9     1003.27      986.41     37.91 o 
   1  -8   9        7.76        0.00      8.46 o 
   2  -8   9        6.17        0.00     10.98 o 
   3  -8   9       26.27       27.71      9.94 o 
   4  -8   9      220.67      189.68     55.67 o 
  -5  -7   9       13.56        0.00     25.89 o 
  -4  -7   9       16.34       57.61     34.31 o 
  -3  -7   9       35.74       62.79     31.72 o 
  -2  -7   9       19.53        5.62      8.14 o 
  -1  -7   9      685.76      768.21     31.07 o 
   0  -7   9     1798.18     1749.26     53.42 o 
   1  -7   9       36.55       38.98     10.63 o 
   2  -7   9      374.26      359.15     40.86 o 
   3  -7   9      424.13      324.72     77.36 o 
   4  -7   9       34.98       29.13     34.96 o 
   5  -7   9       14.04       34.31     37.55 o 
  -5  -6   9       72.44      111.35     39.49 o 
  -4  -6   9      334.12      268.01     51.14 o 
  -3  -6   9      783.60      873.29     84.16 o 
  -2  -6   9     2084.06     2028.16     44.01 o 
  -1  -6   9     1296.77     1472.59     40.16 o 
   0  -6   9      975.22     1008.75     45.66 o 
   1  -6   9     3032.37     3324.82     69.04 o 
   2  -6   9       33.63       58.13     16.23 o 
   3  -6   9      279.22      284.81     42.56 o 
   4  -6   9      120.30      177.38     49.85 o 
   5  -6   9      180.69      179.32     53.73 o 
  -5  -5   9       97.52      142.42     39.49 o 
  -4  -5   9      150.49      101.64     34.96 o 
  -3  -5   9      132.43      114.04     21.74 o 
  -2  -5   9       60.94       46.10      6.93 o 
  -1  -5   9     1529.47     1673.36     50.18 o 
   0  -5   9      553.90      546.54     26.16 o 
   1  -5   9     1428.73     1446.23     38.47 o 
   2  -5   9      261.64      260.20     22.52 o 
   3  -5   9      863.79      845.76     69.92 o 
   4  -5   9      211.29      115.23     45.32 o 
   5  -5   9       77.60      110.70     48.55 o 
  -5  -4   9      254.14      322.38     53.73 o 
  -4  -4   9       27.35       36.25     25.25 o 
  -3  -4   9       26.75       17.35     10.68 o 
  -2  -4   9      372.07      384.21     15.07 o 
  -1  -4   9     3236.55     3491.77     84.96 o 
   0  -4   9      857.88      945.08     30.79 o 
   1  -4   9     1626.75     1629.18     45.06 o 
   2  -4   9      618.16      604.89     31.83 o 
   3  -4   9      968.71      932.19     72.42 o 
   4  -4   9      247.95      297.79     58.91 o 
   5  -4   9       21.91        2.59     34.96 o 
  -5  -3   9       20.65       38.84     25.25 o 
  -4  -3   9      488.43      396.83     53.73 o 
  -3  -3   9      282.40      319.53     26.95 o 
  -2  -3   9      751.10      746.14     21.14 o 
  -1  -3   9     1966.76     2109.26     49.63 o 
   0  -3   9      897.23      969.04     27.58 o 
   1  -3   9       55.50       76.66     11.79 o 
   2  -3   9      371.92      418.84     25.53 o 
   3  -3   9       95.30      161.27     32.15 o 
   4  -3   9      434.92      418.19     69.27 o 
   5  -3   9        7.92       10.36     30.43 o 
  -5  -2   9       87.49      113.94     33.02 o 
  -4  -2   9      106.67      104.22     30.43 o 
  -3  -2   9      223.50      203.76     20.99 o 
  -2  -2   9     1211.26     1230.08     44.93 o 
  -1  -2   9      350.24      382.26     19.65 o 
   0  -2   9     1979.74     1971.53     42.07 o 
   1  -2   9      116.68      118.75     13.65 o 
   2  -2   9      501.09      462.94     26.51 o 
   3  -2   9      281.87      301.10     41.66 o 
   4  -2   9      141.73      100.34     41.43 o 
   5  -2   9       65.46        0.00     27.84 o 
  -5  -1   9       30.49       17.48     23.95 o 
  -4  -1   9      296.21      297.79     44.02 o 
  -3  -1   9      637.07      642.40     36.09 o 
  -2  -1   9      405.58      401.26     26.10 o 
  -1  -1   9       23.69       16.06      6.73 o 
   0  -1   9     1002.72      991.52     25.81 o 
   1  -1   9     1403.11     1386.13     44.39 o 
   2  -1   9      524.36      515.82     24.95 o 
   3  -1   9      255.14      261.04     54.38 o 
   4  -1   9       80.50      100.34     38.19 o 
   5  -1   9      203.41      313.97     63.44 o 
  -5   0   9        3.01        0.00     18.77 o 
  -4   0   9       29.08       49.20     23.30 o 
  -3   0   9       40.69       48.34     16.53 o 
  -2   0   9      240.08      195.56     18.91 o 
  -1   0   9     2295.47     2473.71     55.31 o 
   0   0   9        8.49       18.31      7.16 o 
   1   0   9      942.26     1100.58     32.47 o 
   2   0   9       11.67       16.36      7.91 o 
   3   0   9      771.20      698.62     61.36 o 
   4   0   9      311.44      307.50     58.26 o 
   5   0   9        6.09        3.88     29.78 o 
  -5   1   9       30.83        0.65     18.77 o 
  -4   1   9      296.36      340.51     44.02 o 
  -3   1   9      638.28      560.55     33.81 o 
  -2   1   9      400.93      372.84     43.19 o 
  -1   1   9       28.81       29.50      6.65 o 
   0   1   9     1016.78      962.08     29.29 o 
   1   1   9     1398.56     1348.81     33.26 o 
   2   1   9      519.40      536.69     23.74 o 
   3   1   9      258.98      286.28     40.25 o 
   4   1   9       75.94       71.86     36.25 o 
   5   1   9      207.22      282.90     59.56 o 
  -5   2   9       87.43      110.70     29.13 o 
  -4   2   9      103.76      107.46     27.19 o 
  -3   2   9      220.85      230.74     25.71 o 
  -2   2   9     1192.80     1285.62     47.21 o 
  -1   2   9      336.16      373.40     16.08 o 
   0   2   9     2001.15     2072.46     45.43 o 
   1   2   9      114.43      117.92     12.64 o 
   2   2   9      500.65      529.91     24.76 o 
   3   2   9      272.75      203.86     35.15 o 
   4   2   9      141.51      128.18     42.08 o 
   5   2   9       68.80       54.38     36.90 o 
  -5   3   9       21.68       68.62     23.95 o 
  -4   3   9      487.66      545.82     40.00 o 
  -3   3   9      297.72      293.86     24.03 o 
  -2   3   9      762.82      733.82     49.34 o 
  -1   3   9     2010.35     2221.77     55.55 o 
   0   3   9      889.89      948.70     27.88 o 
   1   3   9       57.72       73.69     10.74 o 
   2   3   9      398.13      429.56     21.90 o 
   3   3   9       94.64      196.55     34.84 o 
   4   3   9      454.61      501.70     71.86 o 
   5   3   9        7.97        0.00     26.54 o 
  -5   4   9      252.87      338.57     44.02 o 
  -4   4   9       29.19       31.72     20.72 o 
  -3   4   9       25.76       21.04     33.66 o 
  -2   4   9      376.92      347.42     31.48 o 
  -1   4   9     3287.41     3432.13     75.15 o 
   0   4   9      881.66      958.10     26.80 o 
   1   4   9     1594.49     1680.64     42.45 o 
   2   4   9      606.94      636.31     23.67 o 
   3   4   9      954.05      930.27     73.04 o 
   4   4   9      244.34      215.57     51.14 o 
   5   4   9       22.03        0.00     29.13 o 
  -5   5   9       96.76      112.64     29.13 o 
  -4   5   9      144.17      183.85     36.25 o 
  -3   5   9      141.29      142.97     56.64 o 
  -2   5   9       59.70       71.24     14.02 o 
  -1   5   9     1563.54     1731.85     45.02 o 
   0   5   9      569.00      514.16     23.67 o 
   1   5   9     1446.79     1483.41     39.90 o 
   2   5   9      250.79      266.38     16.45 o 
   3   5   9      868.79      877.33     71.05 o 
   4   5   9      211.84      165.08     44.67 o 
   5   5   9       80.58      113.94     42.73 o 
  -5   6   9       72.06       78.98     29.78 o 
  -4   6   9      328.53      334.04     47.26 o 
  -3   6   9      778.59      851.28     76.39 o 
  -2   6   9     2089.19     2128.51     85.58 o 
  -1   6   9     1279.89     1340.93     39.66 o 
   0   6   9      970.38     1043.11     40.29 o 
   1   6   9     3044.65     3127.11     91.05 o 
   2   6   9       33.40       30.35     10.54 o 
   3   6   9      273.27      302.20     43.64 o 
   4   6   9      119.39      115.23     40.78 o 
   5   6   9      185.67      185.14     53.08 o 
  -5   7   9       13.25        3.24     23.30 o 
  -4   7   9       17.63       19.42     23.95 o 
  -3   7   9       37.40       17.48     20.72 o 
  -2   7   9       21.54       47.25     17.16 o 
  -1   7   9      708.92      852.88     73.44 o 
   0   7   9     1838.85     1946.57     45.74 o 
   1   7   9       29.73       22.86     12.19 o 
   2   7   9      383.26      358.21     22.14 o 
   3   7   9      418.88      375.47     83.83 o 
   4   7   9       33.31       15.54     29.13 o 
   5   7   9       15.46        3.24     30.43 o 
  -5   8   9       64.35       68.62     29.78 o 
  -4   8   9      390.37      420.14     56.97 o 
  -3   8   9        8.24       22.66     23.95 o 
  -2   8   9      305.35      345.11     36.29 o 
  -1   8   9     2307.58     2289.30     57.91 o 
   0   8   9      993.65     1012.37     43.69 o 
   1   8   9        9.16        0.00      9.65 o 
   2   8   9        8.22        3.51      8.34 o 
   3   8   9       28.97       43.37     31.72 o 
   4   8   9      217.86      150.83     45.96 o 
  -5   9   9        1.41        9.71     25.25 o 
  -4   9   9       52.35       71.21     29.13 o 
  -3   9   9     1756.63     1802.25    115.88 o 
  -2   9   9       80.50       66.68     29.78 o 
  -1   9   9      587.98      610.88     29.13 o 
   0   9   9      523.01      506.16     26.58 o 
   1   9   9      301.80      338.22     26.51 o 
   2   9   9      592.05      595.96     45.68 o 
   3   9   9      156.18      153.42     45.32 o 
   4   9   9      161.29      244.70     56.97 o 
  -5  10   9      109.48      143.71     42.08 o 
  -4  10   9      105.05      112.64     37.55 o 
  -3  10   9      886.62      902.42     89.34 o 
  -2  10   9      344.42      271.89     50.49 o 
  -1  10   9      285.23      327.05     22.86 o 
   0  10   9      677.10      682.75     43.91 o 
   1  10   9      169.78      199.17     24.20 o 
   2  10   9      436.05      385.24     37.05 o 
   3  10   9      134.79       85.45     40.14 o 
   4  10   9      122.03      123.00     45.96 o 
  -4  11   9      116.21      108.11     37.55 o 
  -3  11   9       69.52       62.15     33.66 o 
  -2  11   9      819.94      796.90     85.45 o 
  -1  11   9      320.72      323.74     26.94 o 
   0  11   9       28.94       21.83     10.34 o 
   1  11   9      195.08      237.32     23.81 o 
   2  11   9       91.15       62.55     41.43 o 
   3  11   9      659.12      592.98     84.16 o 
   4  11   9       36.93       16.83     30.43 o 
  -4  12   9      511.36      453.80     69.91 o 
  -3  12   9       36.69       81.57     34.31 o 
  -2  12   9      500.92      470.78     34.14 o 
  -1  12   9       81.85       95.97     10.89 o 
   0  12   9      796.22      707.00     33.04 o 
   1  12   9      619.32      703.25     36.25 o 
   2  12   9       46.70       67.52     20.88 o 
   3  12   9     1192.30     1408.65    132.06 o 
   4  12   9       88.88       53.08     39.49 o 
  -4  13   9      197.13      255.71     57.61 o 
  -3  13   9      220.57      265.42     53.73 o 
  -2  13   9       93.62      116.07     13.78 o 
  -1  13   9      213.72      227.02     18.36 o 
   0  13   9      342.11      324.95     25.96 o 
   1  13   9      841.65      778.92     45.41 o 
   2  13   9      188.96      218.21     31.01 o 
   3  13   9      104.79       37.55     39.49 o 
   4  13   9       61.48       72.50     45.32 o 
  -4  14   9        5.91       38.19     33.66 o 
  -3  14   9      166.83      146.95     48.55 o 
  -2  14   9      848.78      873.93     38.15 o 
  -1  14   9      486.27      500.45     42.43 o 
   0  14   9       46.77       29.45     14.21 o 
   1  14   9      238.60      259.29     30.24 o 
   2  14   9      471.23      469.58     44.78 o 
   3  14   9       81.93       47.90     40.78 o 
   4  14   9       66.89       24.60     42.73 o 
  -4  15   9      359.89      291.31     62.15 o 
  -3  15   9      117.32      156.66     49.20 o 
  -2  15   9      651.65      617.79     40.61 o 
  -1  15   9      442.20      401.12     37.23 o 
   0  15   9     1188.89     1306.74     50.29 o 
   1  15   9      386.77      368.04     37.14 o 
   2  15   9     1493.92     1798.14    218.81 o 
   3  15   9      141.07      184.50     60.85 o 
   4  15   9      159.88      168.96     60.20 o 
  -4  16   9      226.77      182.56     54.38 o 
  -3  16   9       74.89      218.81     57.61 o 
  -2  16   9      220.69      193.65     26.32 o 
  -1  16   9      109.80      177.27     27.65 o 
   0  16   9     1159.87     1257.19     61.66 o 
   1  16   9       70.75       74.18     22.19 o 
   2  16   9       45.20       77.36     23.31 o 
   3  16   9      332.01      224.63     66.68 o 
   4  16   9       94.65      100.99     54.38 o 
  -4  17   9      146.67      288.07     65.38 o 
  -3  17   9      118.40      146.95     53.73 o 
  -2  17   9       13.64        0.00     22.98 o 
  -1  17   9      114.81      140.80     26.45 o 
   0  17   9      307.38      314.47     33.09 o 
   1  17   9     1461.85     1401.41     76.55 o 
   2  17   9      520.59      499.44     49.31 o 
   3  17   9        0.64       23.30     42.73 o 
  -3  18   9       53.25       35.60     37.55 o 
  -2  18   9       96.52      107.50     23.40 o 
  -1  18   9      464.33      524.27     45.49 o 
   0  18   9      213.18      276.91     35.69 o 
   1  18   9       11.86        0.00     18.00 o 
   2  18   9       25.36       52.67     22.48 o 
   3  18   9       91.85      200.03     64.09 o 
  -3  19   9        4.73       33.02     41.43 o 
  -2  19   9      156.48      133.58     26.37 o 
  -1  19   9       89.78       88.46     25.17 o 
   0  19   9      577.02      679.72     54.57 o 
   1  19   9      367.03      337.69     39.46 o 
   2  19   9      184.60      203.27     36.40 o 
   3  19   9        5.86        0.00     44.02 o 
  -3  20   9       37.47       66.68     51.14 o 
  -2  20   9       46.25       65.60     50.49 o 
  -1  20   9       76.72       40.53     24.32 o 
   0  20   9      138.78      112.73     28.34 o 
   1  20   9       48.85        0.00     19.68 o 
   2  20   9       44.95      104.14     29.98 o 
   3  20   9      171.18      201.98     71.21 o 
  -3  21   9       15.13       98.40     54.38 o 
  -2  21   9       17.06       41.97     22.14 o 
  -1  21   9      111.47      144.46     29.02 o 
   0  21   9       88.36       81.43     29.74 o 
   1  21   9      193.12      226.29     35.19 o 
   2  21   9      175.66       94.80     45.64 o 
  -2  22   9       25.63       44.94     22.33 o 
  -1  22   9       15.31       52.05     23.01 o 
   0  22   9      129.43       49.29     30.44 o 
   1  22   9       13.52        0.00     22.28 o 
   2  22   9       81.96       78.88     30.19 o 
  -2  23   9       39.97       32.61     23.22 o 
  -1  23   9       58.23       58.46     24.09 o 
   0  23   9       68.10       56.88     29.66 o 
   1  23   9      173.78      120.98     51.13 o 
   2  23   9      130.82       92.45     32.35 o 
  -1  24   9        0.90       13.47     22.87 o 
   0  24   9      159.86      158.90     40.92 o 
   1  24   9       59.43       88.01     31.82 o 
  -1  25   9       10.12       10.06     25.51 o 
   0  25   9       21.76       15.60     28.79 o 
  -1 -24  10       33.83        0.00     31.72 o 
   0 -24  10      243.67      192.27     71.86 o 
   1 -24  10       68.44       80.92     49.20 o 
  -2 -23  10        8.32        0.00     32.37 o 
  -1 -23  10      119.09      157.31     54.38 o 
   0 -23  10        3.77        0.00     42.08 o 
   1 -23  10       98.97       96.46     51.79 o 
  -2 -22  10      142.22      242.11     60.20 o 
  -1 -22  10      161.01      100.99     50.49 o 
   0 -22  10       37.19       69.06     32.54 o 
   1 -22  10       87.87      136.59     56.32 o 
   2 -22  10       76.00       53.08     42.08 o 
  -2 -21  10       23.72       11.78     27.28 o 
  -1 -21  10       40.59       76.39     44.67 o 
   0 -21  10       92.34       78.17     34.52 o 
   1 -21  10       80.38       36.90     39.49 o 
   2 -21  10       35.15      127.53     51.14 o 
  -3 -20  10       44.94       61.83     27.32 o 
  -2 -20  10      204.89      224.71     41.68 o 
  -1 -20  10       66.45        0.00     29.13 o 
   0 -20  10      101.10      110.28     44.34 o 
   1 -20  10      152.07      104.87     48.55 o 
   2 -20  10        2.83        0.00     28.48 o 
   3 -20  10      120.25       77.52     34.36 o 
  -3 -19  10       22.68       29.32     23.87 o 
  -2 -19  10       44.74       35.22     29.45 o 
  -1 -19  10      241.89      279.66     63.44 o 
   0 -19  10       11.86       14.15     24.41 o 
   1 -19  10       44.29        0.00     35.60 o 
   2 -19  10       51.15       54.12     29.82 o 
   3 -19  10       19.01       60.26     48.23 o 
  -3 -18  10       22.25       32.03     22.91 o 
  -2 -18  10       23.09       37.36     25.97 o 
  -1 -18  10        7.86        0.00     33.02 o 
   0 -18  10       20.89       19.12     24.33 o 
   1 -18  10      424.95      269.95     61.50 o 
   2 -18  10       80.51       62.52     29.89 o 
   3 -18  10        4.20       25.95     27.16 o 
  -3 -17  10       88.25       99.51     69.91 o 
  -2 -17  10      167.93      154.44     33.89 o 
  -1 -17  10      321.34      281.99     47.39 o 
   0 -17  10      339.85      325.14     36.71 o 
   1 -17  10      251.24      259.98     41.66 o 
   2 -17  10       62.77       25.85     29.03 o 
   3 -17  10       25.70       10.49     24.21 o 
  -4 -16  10       77.03       58.91     49.20 o 
  -3 -16  10       53.76       54.29     22.64 o 
  -2 -16  10       42.75       57.17     25.13 o 
  -1 -16  10      274.61      252.81     52.57 o 
   0 -16  10      917.81      913.59     59.02 o 
   1 -16  10       33.22       31.83     19.72 o 
   2 -16  10       28.15       53.87     28.62 o 
   3 -16  10      550.68      603.28    184.82 o 
  -4 -15  10       56.14        1.29     44.02 o 
  -3 -15  10      186.38      151.09     27.64 o 
  -2 -15  10       10.47        0.00     19.05 o 
  -1 -15  10      837.65      814.56     62.60 o 
   0 -15  10       69.20       70.90     20.85 o 
   1 -15  10      179.51      145.88     30.87 o 
   2 -15  10       47.43       40.04     21.04 o 
   3 -15  10      832.17      744.73     65.46 o 
   4 -15  10        8.78       81.57     53.73 o 
  -4 -14  10      119.39       93.87     49.20 o 
  -3 -14  10       21.61        0.00     24.28 o 
  -2 -14  10      520.11      574.66     45.34 o 
  -1 -14  10       84.87       37.94     18.80 o 
   0 -14  10       78.68       89.45     19.13 o 
   1 -14  10     1543.88     1667.62     63.03 o 
   2 -14  10      599.13      640.06     51.03 o 
   3 -14  10      499.47      555.78     54.92 o 
   4 -14  10        6.77        0.00     33.66 o 
  -4 -13  10       49.65       37.55     41.43 o 
  -3 -13  10      348.69      404.01     35.66 o 
  -2 -13  10      851.98      777.69     53.51 o 
  -1 -13  10      333.67      421.77     37.82 o 
   0 -13  10      590.18      610.73     35.34 o 
   1 -13  10       64.82       57.19     16.26 o 
   2 -13  10       91.71       64.22     33.75 o 
   3 -13  10       25.86       24.35     51.47 o 
   4 -13  10      135.31       55.03     47.90 o 
  -4 -12  10      151.82      148.25     53.08 o 
  -3 -12  10      325.67      346.47     27.96 o 
  -2 -12  10       31.49       20.26     14.94 o 
  -1 -12  10      273.45      253.25     25.60 o 
   0 -12  10     1516.81     1540.19     49.60 o 
   1 -12  10      108.43      113.89     18.42 o 
   2 -12  10      770.92      801.33     75.86 o 
   3 -12  10      336.48      337.54     41.31 o 
   4 -12  10       25.04        0.00     31.72 o 
  -4 -11  10       32.39       10.36     33.02 o 
  -3 -11  10      131.52      113.29     44.67 o 
  -2 -11  10      382.88      377.68     33.41 o 
  -1 -11  10     1468.27     1523.75     52.79 o 
   0 -11  10       85.75       79.07     14.04 o 
   1 -11  10      502.46      538.70     35.33 o 
   2 -11  10      323.12      376.77     36.76 o 
   3 -11  10      167.96      149.13     29.30 o 
   4 -11  10      259.14      189.68     62.79 o 
  -4 -10  10       22.86        0.00     24.60 o 
  -3 -10  10      869.30     1068.79    108.11 o 
  -2 -10  10      351.29      326.95     30.15 o 
  -1 -10  10      266.92      289.16     24.64 o 
   0 -10  10      234.57      272.22     31.56 o 
   1 -10  10       30.74       23.80     12.49 o 
   2 -10  10      330.98      320.23     34.20 o 
   3 -10  10      694.99      733.50     60.89 o 
   4 -10  10       43.21       25.89     41.43 o 
  -5  -9  10       75.57       92.57     44.02 o 
  -4  -9  10       83.45      112.64     43.37 o 
  -3  -9  10      382.18      398.13     66.03 o 
  -2  -9  10      787.10      756.96     63.52 o 
  -1  -9  10      211.24      228.62     19.02 o 
   0  -9  10      641.93      664.40     32.70 o 
   1  -9  10      628.24      651.46     34.72 o 
   2  -9  10       19.86       24.23     16.11 o 
   3  -9  10       91.21      118.00     21.01 o 
   4  -9  10      186.46      291.31     67.33 o 
  -5  -8  10        4.29        1.29     30.43 o 
  -4  -8  10       78.68       99.05     38.84 o 
  -3  -8  10     1586.03     1675.37    117.82 o 
  -2  -8  10       61.63       52.29     14.10 o 
  -1  -8  10      108.01      139.56     15.15 o 
   0  -8  10     1503.79     1596.46     47.12 o 
   1  -8  10      413.42      403.06     25.64 o 
   2  -8  10      630.27      623.69     62.63 o 
   3  -8  10      307.36      296.68     34.68 o 
   4  -8  10      122.90      192.91     55.67 o 
  -5  -7  10       69.63       51.14     35.60 o 
  -4  -7  10      407.02      453.15     69.91 o 
  -3  -7  10      141.13      125.59     37.55 o 
  -2  -7  10       48.69       49.35     12.80 o 
  -1  -7  10       99.29      121.59     14.22 o 
   0  -7  10     1745.03     1861.97     50.87 o 
   1  -7  10      858.42      965.38     40.03 o 
   2  -7  10       63.02       47.50     16.67 o 
   3  -7  10      134.68      139.91     21.75 o 
   4  -7  10      224.25      332.74     71.21 o 
  -5  -6  10       53.85       85.45     35.60 o 
  -4  -6  10       17.81       32.37     29.13 o 
  -3  -6  10      312.57      425.96     60.85 o 
  -2  -6  10      242.51      256.62     21.19 o 
  -1  -6  10       19.42       18.32      8.56 o 
   0  -6  10     1934.85     1954.86     52.60 o 
   1  -6  10      651.93      735.87     30.86 o 
   2  -6  10      169.29      128.46     21.68 o 
   3  -6  10       48.04       41.38      9.90 o 
   4  -6  10       96.35      108.76     45.32 o 
  -5  -5  10       20.83       74.45     33.66 o 
  -4  -5  10      116.80      130.12     40.14 o 
  -3  -5  10      857.58      978.81     88.69 o 
  -2  -5  10      334.90      319.92     15.59 o 
  -1  -5  10      465.51      577.82     36.94 o 
   0  -5  10      916.48     1045.67     36.43 o 
   1  -5  10      599.07      602.86     26.87 o 
   2  -5  10      393.31      438.31     38.00 o 
   3  -5  10      429.46      454.87     53.35 o 
   4  -5  10      346.26      256.35     60.85 o 
   5  -5  10        1.90        3.24     31.72 o 
  -5  -4  10       58.32       24.60     29.13 o 
  -4  -4  10      172.49      157.96     39.49 o 
  -3  -4  10      420.44      336.63     51.14 o 
  -2  -4  10      469.24      422.61     30.71 o 
  -1  -4  10       69.25       69.31     10.04 o 
   0  -4  10      995.57     1106.10     35.24 o 
   1  -4  10      537.17      546.86     28.40 o 
   2  -4  10      550.96      538.96     33.82 o 
   3  -4  10      174.81      113.33     30.21 o 
   4  -4  10      104.43      107.46     40.14 o 
   5  -4  10       62.04      119.11     47.26 o 
  -5  -3  10        5.73        0.00     23.30 o 
  -4  -3  10      637.25      687.50     72.50 o 
  -3  -3  10       68.80       40.78     24.60 o 
  -2  -3  10      101.72      107.53     10.18 o 
  -1  -3  10     3347.21     3361.32     66.30 o 
   0  -3  10     2376.63     2640.59     55.46 o 
   1  -3  10     1728.78     1720.88     47.50 o 
   2  -3  10     1213.13     1196.94     43.17 o 
   3  -3  10       20.00       43.92     24.28 o 
   4  -3  10       68.41       65.38     37.55 o 
   5  -3  10       21.59       69.91     38.84 o 
  -5  -2  10       10.12       10.36     23.95 o 
  -4  -2  10       17.13       31.07     26.54 o 
  -3  -2  10       74.48       85.23     30.10 o 
  -2  -2  10      697.47      691.39     23.89 o 
  -1  -2  10     2524.08     2636.45     54.70 o 
   0  -2  10     1527.76     1552.57     36.13 o 
   1  -2  10     1840.99     1834.32     49.85 o 
   2  -2  10       82.16       70.23     12.72 o 
   3  -2  10      230.89      283.85     40.88 o 
   4  -2  10       55.64       61.50     38.19 o 
   5  -2  10       48.24       92.57     42.73 o 
  -5  -1  10       37.73       53.08     27.19 o 
  -4  -1  10      175.71      154.07     35.60 o 
  -3  -1  10      289.76      310.99     31.89 o 
  -2  -1  10     2000.79     1971.15     64.80 o 
  -1  -1  10      573.30      545.31     20.99 o 
   0  -1  10      357.49      401.40     23.12 o 
   1  -1  10     1715.84     1708.16     43.71 o 
   2  -1  10     1003.12     1044.23     57.74 o 
   3  -1  10       34.12        4.47     18.72 o 
   4  -1  10      135.53      123.65     44.67 o 
   5  -1  10       84.85      181.26     51.14 o 
  -5   0  10       46.21       52.44     27.84 o 
  -4   0  10       12.12       39.49     23.30 o 
  -3   0  10      365.04      384.82     30.00 o 
  -2   0  10      192.20      182.34     18.81 o 
  -1   0  10     2194.48     2375.36     50.17 o 
   0   0  10      199.90      203.96     14.45 o 
   1   0  10       20.78        6.27      8.03 o 
   2   0  10     1119.91     1054.82     39.34 o 
   3   0  10       37.22       14.31     18.99 o 
   4   0  10        3.40       16.83     28.48 o 
   5   0  10      129.40       84.16     43.37 o 
  -5   1  10       37.42       43.37     27.19 o 
  -4   1  10      178.32      243.41     39.49 o 
  -3   1  10      280.81      258.74     28.18 o 
  -2   1  10     1961.59     2017.82     75.07 o 
  -1   1  10      560.04      533.99     26.08 o 
   0   1  10      374.75      383.68     19.32 o 
   1   1  10     1729.67     1777.16     40.77 o 
   2   1  10     1002.61      916.81     36.72 o 
   3   1  10       35.53       16.79     19.62 o 
   4   1  10      142.92      157.31     46.61 o 
   5   1  10       84.18       97.10     43.37 o 
  -5   2  10        8.87        0.00     15.75 o 
  -4   2  10       14.87        9.06     21.36 o 
  -3   2  10       80.18       78.92     19.21 o 
  -2   2  10      698.87      707.67     32.34 o 
  -1   2  10     2513.08     2668.30     54.86 o 
   0   2  10     1495.10     1558.47     38.65 o 
   1   2  10     1849.69     1889.56     46.41 o 
   2   2  10       80.42       57.88     10.80 o 
   3   2  10      228.99      201.29     36.71 o 
   4   2  10       53.91       29.13     33.66 o 
   5   2  10       47.30       38.84     38.84 o 
  -5   3  10        5.83       24.60     22.01 o 
  -4   3  10      620.98      682.02     47.82 o 
  -3   3  10       65.39       47.54     17.51 o 
  -2   3  10      102.34       96.32     15.89 o 
  -1   3  10     3311.91     3323.88     66.19 o 
   0   3  10     2356.63     2408.42     54.55 o 
   1   3  10     1689.26     1711.76     44.32 o 
   2   3  10     1209.33     1189.88     57.44 o 
   3   3  10       21.79        0.00     28.16 o 
   4   3  10       69.25       55.67     35.60 o 
   5   3  10       22.01        9.06     33.02 o 
  -5   4  10       55.37       89.98     29.13 o 
  -4   4  10      169.75      216.22     38.84 o 
  -3   4  10      422.61      392.30     49.85 o 
  -2   4  10      487.43      434.03     30.52 o 
  -1   4  10       68.04       62.36      7.68 o 
   0   4  10     1017.82     1141.20     29.86 o 
   1   4  10      536.80      555.70     26.34 o 
   2   4  10      546.73      542.88     34.57 o 
   3   4  10      187.46      232.69     40.11 o 
   4   4  10      102.53       80.27     38.19 o 
   5   4  10       60.54      100.99     44.02 o 
  -5   5  10       21.00       22.01     23.30 o 
  -4   5  10      116.76      125.59     33.66 o 
  -3   5  10      849.70      844.80     79.63 o 
  -2   5  10      319.10      318.38     27.64 o 
  -1   5  10      449.31      523.92     26.00 o 
   0   5  10      915.45     1030.57     29.46 o 
   1   5  10      596.18      552.40     29.01 o 
   2   5  10      382.97      343.60     23.84 o 
   3   5  10      422.70      400.99     49.95 o 
   4   5  10      347.10      510.12     78.33 o 
   5   5  10        1.52        0.00     28.48 o 
  -5   6  10       49.36       46.61     27.19 o 
  -4   6  10       16.40       57.61     28.48 o 
  -3   6  10      319.27      427.90     55.67 o 
  -2   6  10      242.14      261.78     31.29 o 
  -1   6  10       17.22       18.50      8.22 o 
   0   6  10     1865.94     2014.01     47.74 o 
   1   6  10      660.65      787.82     35.99 o 
   2   6  10      178.66      144.69     14.97 o 
   3   6  10       48.20       57.02     28.58 o 
   4   6  10       95.20       88.04     41.43 o 
  -5   7  10       69.19       64.09     30.43 o 
  -4   7  10      397.87      447.97     59.56 o 
  -3   7  10      144.95      172.20     39.49 o 
  -2   7  10       53.48       36.16     17.23 o 
  -1   7  10      101.03      120.98     13.83 o 
   0   7  10     1757.57     1849.52     45.91 o 
   1   7  10      843.37      928.93     39.48 o 
   2   7  10       61.18       47.38     16.45 o 
   3   7  10      131.08      111.56     32.80 o 
   4   7  10      227.07      330.15     65.38 o 
  -5   8  10        4.61        5.18     26.54 o 
  -4   8  10       77.93       53.73     30.43 o 
  -3   8  10     1583.60     1483.75    106.17 o 
  -2   8  10       69.40       93.87     31.72 o 
  -1   8  10      120.10      154.10     17.79 o 
   0   8  10     1484.85     1567.95     45.63 o 
   1   8  10      412.02      426.49     30.49 o 
   2   8  10      623.64      640.29     47.54 o 
   3   8  10      322.53      278.99     45.26 o 
   4   8  10      120.42      121.70     45.96 o 
  -5   9  10       75.08      123.65     38.19 o 
  -4   9  10       86.15      148.89     40.14 o 
  -3   9  10      379.88      422.08     60.85 o 
  -2   9  10      785.24      698.50     78.98 o 
  -1   9  10      213.03      220.42     21.53 o 
   0   9  10      637.98      671.41     32.12 o 
   1   9  10      614.48      648.49     38.29 o 
   2   9  10       20.16       43.68     18.77 o 
   3   9  10       84.78      110.38     41.11 o 
   4   9  10      184.31      103.58     44.02 o 
  -4  10  10       21.43        0.00     25.89 o 
  -3  10  10      887.01      931.55     95.16 o 
  -2  10  10      371.31      355.44     33.71 o 
  -1  10  10      257.33      276.85     32.67 o 
   0  10  10      235.05      249.95     19.84 o 
   1  10  10       31.03       24.43     13.55 o 
   2  10  10      338.39      286.21     33.99 o 
   3  10  10      698.40      827.97    102.93 o 
   4  10  10       45.22       19.42     34.31 o 
  -4  11  10       30.44        0.00     29.13 o 
  -3  11  10      133.78      137.89     42.08 o 
  -2  11  10      366.15      358.37     19.57 o 
  -1  11  10     1478.11     1391.96     46.78 o 
   0  11  10       78.81       84.29     17.61 o 
   1  11  10      514.41      471.96     34.20 o 
   2  11  10      315.15      324.82     36.82 o 
   3  11  10      166.66      117.82     48.55 o 
   4  11  10      265.07      372.88     73.15 o 
  -4  12  10      149.21       93.22     42.08 o 
  -3  12  10      320.83      297.14     56.97 o 
  -2  12  10       32.04       27.18      8.65 o 
  -1  12  10      280.42      302.20     25.27 o 
   0  12  10     1536.70     1471.36     48.00 o 
   1  12  10      106.40      113.17     20.18 o 
   2  12  10      759.45      757.52     57.61 o 
   3  12  10      337.16      367.70     74.45 o 
   4  12  10       25.32        0.00     34.31 o 
  -4  13  10       51.12       53.08     37.55 o 
  -3  13  10      347.60      462.86     75.09 o 
  -2  13  10      839.58      794.78     63.13 o 
  -1  13  10      329.61      326.49     33.05 o 
   0  13  10      603.21      602.40     32.64 o 
   1  13  10       68.47       73.51     26.63 o 
   2  13  10       91.35       49.74     20.65 o 
   3  13  10       25.46       44.67     39.49 o 
   4  13  10      127.23      144.36     53.73 o 
  -4  14  10      115.69       52.44     36.90 o 
  -3  14  10       19.99       12.30     31.72 o 
  -2  14  10      528.22      549.15    100.99 o 
  -1  14  10       91.83       62.57     19.73 o 
   0  14  10       72.29       57.47     13.94 o 
   1  14  10     1537.09     1632.65     95.83 o 
   2  14  10      581.87      540.93     50.99 o 
   3  14  10      494.22      453.15     82.86 o 
   4  14  10        7.43       23.30     38.19 o 
  -4  15  10       52.38      110.70     44.67 o 
  -3  15  10      183.20      136.59     49.20 o 
  -2  15  10       10.64       22.99     14.59 o 
  -1  15  10      831.52      836.18     54.40 o 
   0  15  10       69.31       84.43     26.71 o 
   1  15  10      197.24      228.01     31.42 o 
   2  15  10       47.27       76.58     34.96 o 
   3  15  10      824.50      788.48    108.76 o 
   4  15  10        8.19       13.59     42.08 o 
  -4  16  10       75.28       89.34     44.67 o 
  -3  16  10       54.15       16.18     36.90 o 
  -2  16  10       37.29       23.54     23.30 o 
  -1  16  10      289.07      283.57     34.11 o 
   0  16  10      919.64      909.45     53.72 o 
   1  16  10       33.48       47.69     21.77 o 
   2  16  10       29.01       73.14     25.58 o 
   3  16  10      547.62      671.96    102.93 o 
  -3  17  10       88.49       93.22     46.61 o 
  -2  17  10      163.38      171.00     27.03 o 
  -1  17  10      312.60      321.77     37.17 o 
   0  17  10      332.41      396.11     82.97 o 
   1  17  10      241.07      190.22     31.43 o 
   2  17  10       66.35       63.17     44.67 o 
   3  17  10       23.48        1.94     38.19 o 
  -3  18  10       23.67       25.89     41.43 o 
  -2  18  10       23.77       11.80     30.75 o 
  -1  18  10        7.08        9.91     17.29 o 
   0  18  10       24.86       12.83     27.28 o 
   1  18  10      423.44      401.34     43.01 o 
   2  18  10       73.56      101.00     28.00 o 
   3  18  10        4.38        6.47     47.26 o 
  -3  19  10       23.36       20.07     44.67 o 
  -2  19  10       46.24       68.38     21.18 o 
  -1  19  10      238.53      287.93     45.13 o 
   0  19  10       12.58        0.00     21.01 o 
   1  19  10       46.43        9.47     27.07 o 
   2  19  10       50.25       20.93     36.90 o 
   3  19  10       18.82       93.87     56.97 o 
  -3  20  10       46.59       67.33     49.85 o 
  -2  20  10      197.97      203.23     32.56 o 
  -1  20  10       71.31       68.54     24.66 o 
   0  20  10       98.85       53.18     27.53 o 
   1  20  10      151.19      145.93     31.25 o 
   2  20  10        2.03        3.36     22.97 o 
   3  20  10      119.76       87.39     56.97 o 
  -2  21  10       23.75        4.59     34.96 o 
  -1  21  10       42.47        0.00     20.35 o 
   0  21  10       93.49      108.51     43.37 o 
   1  21  10       72.81       65.70     27.08 o 
   2  21  10       35.18       36.48     24.72 o 
  -2  22  10      145.21      176.25     33.06 o 
  -1  22  10      162.63      204.04     34.33 o 
   0  22  10       38.94        0.00     25.51 o 
   1  22  10       87.62      111.81     36.73 o 
   2  22  10       77.41       97.39     34.01 o 
  -2  23  10        9.43       19.91     24.60 o 
  -1  23  10      120.47      169.16     40.03 o 
   0  23  10        3.68        0.00     40.78 o 
   1  23  10       99.96      165.55     38.05 o 
  -1  24  10       34.76        0.00     21.84 o 
   0  24  10      240.08      286.79     50.66 o 
   1  24  10       67.87       42.29     45.32 o 
  -1 -24  11        6.41       14.89     40.14 o 
   0 -24  11       39.36       33.02     51.79 o 
  -1 -23  11       46.70        0.00     38.84 o 
   0 -23  11        7.61        7.77     41.43 o 
   1 -23  11      128.99      141.77     58.26 o 
  -2 -22  11      127.78      104.87     46.61 o 
  -1 -22  11        4.42       20.72     42.08 o 
   0 -22  11        1.89       40.78     45.32 o 
   1 -22  11       36.47       44.67     41.43 o 
   2 -22  11      140.43       94.51     49.20 o 
  -2 -21  11      206.99      173.49     51.79 o 
  -1 -21  11       22.59       23.95     40.14 o 
   0 -21  11      241.01      165.43     41.29 o 
   1 -21  11       22.42       25.25     39.49 o 
   2 -21  11       60.44       45.32     42.08 o 
  -3 -20  11        9.28        4.57     21.36 o 
  -2 -20  11      115.48      130.77     36.77 o 
  -1 -20  11       85.54       75.09     45.32 o 
   0 -20  11      135.61      142.12     39.14 o 
   1 -20  11      116.59      152.78     52.44 o 
   2 -20  11      303.27      335.98     70.56 o 
  -3 -19  11       47.18      129.19     31.61 o 
  -2 -19  11        9.20       13.76     25.04 o 
  -1 -19  11       98.25      111.35     47.90 o 
   0 -19  11       38.88       38.68     28.83 o 
   1 -19  11      389.96      422.73     74.45 o 
   2 -19  11       44.27       44.02     36.90 o 
   3 -19  11      194.20      241.39     44.92 o 
  -3 -18  11       64.07       60.83     24.21 o 
  -2 -18  11        7.81        0.00     20.06 o 
  -1 -18  11      430.19      365.76     69.91 o 
   0 -18  11      121.50      129.95     92.90 o 
   1 -18  11      832.64      720.51     97.75 o 
   2 -18  11       57.03       46.58     29.66 o 
   3 -18  11      152.90      142.38     37.76 o 
  -3 -17  11      100.36      125.17     28.86 o 
  -2 -17  11       63.25       85.16     28.76 o 
  -1 -17  11      246.34      236.82     43.31 o 
   0 -17  11      136.30      146.62     27.62 o 
   1 -17  11      822.93      924.43    105.52 o 
   2 -17  11        2.75        8.79     23.71 o 
   3 -17  11      153.38      213.79     48.23 o 
  -4 -16  11      138.76      110.05     53.73 o 
  -3 -16  11       58.87       59.25     27.51 o 
  -2 -16  11      248.68      238.43     37.95 o 
  -1 -16  11       47.69       34.50     29.71 o 
   0 -16  11      276.90      284.01     64.81 o 
   1 -16  11      235.65      214.78     34.67 o 
   2 -16  11      189.48      141.98     37.24 o 
   3 -16  11       75.59      119.91     37.55 o 
  -4 -15  11        9.33        0.00     33.66 o 
  -3 -15  11      115.91       55.41     29.45 o 
  -2 -15  11      250.18      237.46     32.22 o 
  -1 -15  11      281.74      252.47     33.93 o 
   0 -15  11      543.70      647.08     49.37 o 
   1 -15  11       32.15       11.84     18.22 o 
   2 -15  11      355.48      329.42     48.63 o 
   3 -15  11      408.22      447.38    100.34 o 
  -4 -14  11       39.52        2.59     38.19 o 
  -3 -14  11       39.54       16.31     20.07 o 
  -2 -14  11       98.72      116.66     24.05 o 
  -1 -14  11     1912.61     1901.70     78.02 o 
   0 -14  11      134.04      123.36     20.79 o 
   1 -14  11      310.82      252.83     38.59 o 
   2 -14  11      109.95      110.69     25.74 o 
   3 -14  11      159.08      171.00     34.96 o 
   4 -14  11       83.17       67.97     47.90 o 
  -4 -13  11        0.20       16.18     37.55 o 
  -3 -13  11      548.47      474.56     39.89 o 
  -2 -13  11      760.90      791.77     51.98 o 
  -1 -13  11        2.51       14.30     14.49 o 
   0 -13  11      376.24      392.17     31.75 o 
   1 -13  11     1800.93     1791.39     64.01 o 
   2 -13  11       43.03       41.35     19.05 o 
   3 -13  11        4.47       25.89     22.69 o 
   4 -13  11        1.91        0.00     35.60 o 
  -4 -12  11      113.21      141.12     51.79 o 
  -3 -12  11      141.20      137.81     22.01 o 
  -2 -12  11     1004.91      940.82     63.22 o 
  -1 -12  11     1238.52     1089.66     61.18 o 
   0 -12  11      696.05      839.05     40.68 o 
   1 -12  11     1026.94     1088.50     53.50 o 
   2 -12  11      735.95      723.61     53.07 o 
   3 -12  11      297.77      294.23     41.54 o 
   4 -12  11      102.60       81.57     51.79 o 
  -4 -11  11      607.51      634.41     94.51 o 
  -3 -11  11      210.36      248.59     60.20 o 
  -2 -11  11      746.26      716.69     45.96 o 
  -1 -11  11      416.89      423.95     36.07 o 
   0 -11  11       85.41       69.82     14.46 o 
   1 -11  11      703.14      765.29     43.79 o 
   2 -11  11      850.74      838.98     56.58 o 
   3 -11  11      287.06      252.70     37.48 o 
   4 -11  11      241.03      225.93     67.33 o 
  -4 -10  11      164.42      240.82     58.26 o 
  -3 -10  11      272.26      338.57     64.74 o 
  -2 -10  11     1390.28     1375.29     59.71 o 
  -1 -10  11     1540.82     1630.68     80.54 o 
   0 -10  11       45.68       51.26     14.04 o 
   1 -10  11     1078.90     1208.07     55.40 o 
   2 -10  11     2013.45     2027.92     80.81 o 
   3 -10  11       31.76       28.65     21.15 o 
   4 -10  11      260.72      253.76     72.50 o 
  -4  -9  11      456.10      604.63     86.10 o 
  -3  -9  11      446.65      521.12     73.80 o 
  -2  -9  11     1081.97     1118.03     53.57 o 
  -1  -9  11      399.70      397.05     28.63 o 
   0  -9  11     1389.51     1524.41     46.61 o 
   1  -9  11      181.36      145.57     19.67 o 
   2  -9  11       92.73       87.48     21.33 o 
   3  -9  11      138.94      174.17     33.34 o 
   4  -9  11      118.21      116.52     49.20 o 
  -5  -8  11       39.28      102.93     45.32 o 
  -4  -8  11      244.54      253.12     53.73 o 
  -3  -8  11      295.56      182.56     47.26 o 
  -2  -8  11     1339.99     1398.05     55.32 o 
  -1  -8  11     1355.11     1363.47     42.61 o 
   0  -8  11      583.42      569.59     34.06 o 
   1  -8  11      954.88     1011.79     42.95 o 
   2  -8  11     1572.79     1670.83     67.94 o 
   3  -8  11       27.03       28.88     16.24 o 
   4  -8  11      155.70      122.35     49.20 o 
  -5  -7  11       68.80       77.68     38.19 o 
  -4  -7  11     1154.20     1017.65    107.46 o 
  -3  -7  11       53.59       57.61     32.37 o 
  -2  -7  11       45.79       29.55     14.40 o 
  -1  -7  11       77.64       68.40     12.22 o 
   0  -7  11      670.77      755.75     34.77 o 
   1  -7  11      393.08      408.43     23.92 o 
   2  -7  11      112.95      104.54     20.53 o 
   3  -7  11      239.58      195.39     24.88 o 
   4  -7  11      267.63      329.51     69.27 o 
  -5  -6  11       14.27       64.09     35.60 o 
  -4  -6  11      240.92      213.63     47.90 o 
  -3  -6  11      298.33      399.42     60.85 o 
  -2  -6  11      488.35      473.40     27.13 o 
  -1  -6  11     1006.47     1012.07     35.85 o 
   0  -6  11      638.62      602.39     43.99 o 
   1  -6  11      160.32      140.89     14.79 o 
   2  -6  11      296.47      330.03     32.16 o 
   3  -6  11      435.07      455.25     33.10 o 
   4  -6  11      690.52      566.44     91.28 o 
  -5  -5  11       18.29       31.72     31.72 o 
  -4  -5  11      500.29      429.20     64.09 o 
  -3  -5  11      178.34      198.74     44.67 o 
  -2  -5  11       56.57       57.73     10.94 o 
  -1  -5  11      102.01       83.22     12.43 o 
   0  -5  11     1886.68     1997.06     53.04 o 
   1  -5  11      663.85      663.17     33.63 o 
   2  -5  11       74.61       70.37     18.67 o 
   3  -5  11      194.84      216.67     19.72 o 
   4  -5  11       20.15       20.72     33.66 o 
  -5  -4  11       43.49      102.28     37.55 o 
  -4  -4  11      150.90      235.64     46.61 o 
  -3  -4  11      534.11      503.00     64.09 o 
  -2  -4  11      116.81      130.62     11.80 o 
  -1  -4  11      919.83      940.59     28.32 o 
   0  -4  11     1233.56     1212.85     38.72 o 
   1  -4  11      455.98      468.74     28.15 o 
   2  -4  11     1108.87     1133.57     55.84 o 
   3  -4  11      210.63      263.48     41.47 o 
   4  -4  11       15.14        0.00     26.54 o 
  -5  -3  11       51.07       78.33     34.96 o 
  -4  -3  11      272.34      286.13     51.79 o 
  -3  -3  11       10.21       23.30     24.60 o 
  -2  -3  11       92.77       89.64     10.47 o 
  -1  -3  11      620.70      674.20     26.20 o 
   0  -3  11      586.83      608.36     24.44 o 
   1  -3  11      250.66      271.21     20.66 o 
   2  -3  11      365.52      363.37     42.83 o 
   3  -3  11       93.73       73.13     28.34 o 
   4  -3  11      133.94      239.52     56.32 o 
  -5  -2  11      389.94      420.14     59.56 o 
  -4  -2  11      314.19      326.27     52.44 o 
  -3  -2  11      188.82      141.77     34.96 o 
  -2  -2  11      307.52      277.80     24.01 o 
  -1  -2  11      423.48      474.81     22.10 o 
   0  -2  11     1973.65     2089.68     45.46 o 
   1  -2  11      205.64      184.25     17.24 o 
   2  -2  11       99.16       70.57     26.25 o 
   3  -2  11       60.01        6.08     22.01 o 
   4  -2  11      442.00      469.34     75.74 o 
   5  -2  11        4.72       18.13     33.02 o 
  -5  -1  11        0.02       26.54     25.89 o 
  -4  -1  11       85.44      129.47     35.60 o 
  -3  -1  11      179.07      154.07     36.90 o 
  -2  -1  11      706.45      641.78     23.24 o 
  -1  -1  11      286.95      274.56     15.88 o 
   0  -1  11       23.69       14.85      7.87 o 
   1  -1  11      162.00      155.93     14.63 o 
   2  -1  11        3.63        3.62     11.65 o 
   3  -1  11      354.56      288.97     44.41 o 
   4  -1  11       14.42       20.72     31.07 o 
   5  -1  11       17.73        0.00     31.07 o 
  -5   0  11      103.74      143.71     35.60 o 
  -4   0  11      461.66      482.28     60.85 o 
  -3   0  11      311.03      271.73     30.58 o 
  -2   0  11      275.12      266.97     12.82 o 
  -1   0  11     1399.66     1516.61     34.89 o 
   0   0  11       48.56       61.72     10.26 o 
   1   0  11      549.81      618.74     27.99 o 
   2   0  11       12.56       14.88     10.98 o 
   3   0  11       67.90       48.94     35.28 o 
   4   0  11        0.06        0.00     24.60 o 
   5   0  11       42.05       55.03     40.14 o 
  -5   1  11        0.08        0.00     20.07 o 
  -4   1  11       88.22       76.39     29.13 o 
  -3   1  11      167.74      144.92     23.95 o 
  -2   1  11      723.37      679.86     36.38 o 
  -1   1  11      291.96      309.68     16.37 o 
   0   1  11       22.17        1.83      7.15 o 
   1   1  11      167.67      161.86     13.78 o 
   2   1  11        3.34        7.43      8.88 o 
   3   1  11      367.06      328.27     47.01 o 
   4   1  11       15.78        0.00     29.13 o 
   5   1  11       18.28       29.78     34.96 o 
  -5   2  11      391.61      433.51     40.46 o 
  -4   2  11      316.52      361.87     53.08 o 
  -3   2  11      196.53      174.14     36.90 o 
  -2   2  11      315.76      332.41     23.56 o 
  -1   2  11      441.59      467.19     19.86 o 
   0   2  11     2014.93     2080.85     48.75 o 
   1   2  11      201.57      215.25     21.88 o 
   2   2  11       86.41      114.05     15.29 o 
   3   2  11       58.50       52.12     38.52 o 
   4   2  11      443.09      422.73     74.45 o 
   5   2  11        5.10        9.71     32.37 o 
  -5   3  11       52.68       44.67     26.54 o 
  -4   3  11      273.39      308.54     34.08 o 
  -3   3  11        8.98       27.89     15.67 o 
  -2   3  11       80.15       81.55     15.70 o 
  -1   3  11      608.54      692.05     24.46 o 
   0   3  11      597.44      618.21     25.21 o 
   1   3  11      250.30      240.61     21.62 o 
   2   3  11      364.82      330.90     24.19 o 
   3   3  11       94.48       82.94     27.21 o 
   4   3  11      134.69      148.25     49.20 o 
  -5   4  11       40.82       32.37     28.48 o 
  -4   4  11      145.47      152.13     36.25 o 
  -3   4  11      528.91      431.79     56.32 o 
  -2   4  11      109.89      115.28     23.21 o 
  -1   4  11      937.69      998.34     28.06 o 
   0   4  11     1229.74     1256.08     34.76 o 
   1   4  11      450.85      507.36     28.53 o 
   2   4  11     1108.73     1057.79     52.72 o 
   3   4  11      204.19      205.37     39.49 o 
   4   4  11       16.28       10.36     31.72 o 
  -5   5  11       18.54        0.00     22.66 o 
  -4   5  11      514.76      610.46     67.97 o 
  -3   5  11      168.78      192.27     41.43 o 
  -2   5  11       54.30       57.22     14.98 o 
  -1   5  11      101.11       81.18     12.26 o 
   0   5  11     1885.51     1934.64     43.95 o 
   1   5  11      682.95      658.15     32.40 o 
   2   5  11       77.76       92.00     28.40 o 
   3   5  11      195.46      257.54     42.54 o 
   4   5  11       20.68        0.00     29.78 o 
  -5   6  11       14.27       38.84     25.89 o 
  -4   6  11      244.23      151.48     40.14 o 
  -3   6  11      299.30      338.57     53.08 o 
  -2   6  11      483.35      492.64     62.79 o 
  -1   6  11     1006.59      965.53     41.01 o 
   0   6  11      636.70      571.24     24.18 o 
   1   6  11      164.22      161.89     17.98 o 
   2   6  11      297.06      271.63     28.24 o 
   3   6  11      442.23      458.02     87.39 o 
   4   6  11      685.87      778.13     97.75 o 
  -5   7  11       70.12      125.59     36.90 o 
  -4   7  11     1159.17     1277.24     95.81 o 
  -3   7  11       58.50       11.01     25.25 o 
  -2   7  11       45.39       29.78     24.60 o 
  -1   7  11       76.10       67.70     14.26 o 
   0   7  11      683.51      710.02     34.71 o 
   1   7  11      376.12      353.73     25.24 o 
   2   7  11      111.89       66.53     18.21 o 
   3   7  11      250.35      233.16     42.62 o 
   4   7  11      268.45      240.17     62.15 o 
  -5   8  11       42.35       55.67     32.37 o 
  -4   8  11      237.93      163.13     40.14 o 
  -3   8  11      286.37      460.27     62.79 o 
  -2   8  11     1345.16     1299.17     38.47 o 
  -1   8  11     1359.97     1316.73     48.81 o 
   0   8  11      560.67      552.75     28.56 o 
   1   8  11      947.04     1046.63     50.54 o 
   2   8  11     1574.35     1533.92     66.43 o 
   3   8  11       26.06        5.37     23.02 o 
   4   8  11      161.07      104.87     48.55 o 
  -4   9  11      454.67      462.21     66.68 o 
  -3   9  11      441.92      445.38     64.74 o 
  -2   9  11     1094.96     1094.42     35.36 o 
  -1   9  11      404.58      446.17     34.24 o 
   0   9  11     1388.19     1403.19     48.33 o 
   1   9  11      179.67      175.76     19.45 o 
   2   9  11       93.71       79.93     37.76 o 
   3   9  11      132.20      103.04     34.24 o 
   4   9  11      123.61      132.06     53.08 o 
  -4  10  11      160.17      132.71     41.43 o 
  -3  10  11      267.99      326.92     60.20 o 
  -2  10  11     1385.99     1350.63     44.92 o 
  -1  10  11     1513.94     1522.18     54.39 o 
   0  10  11       51.05       43.79     10.27 o 
   1  10  11     1079.49     1215.88     56.68 o 
   2  10  11     1961.14     2025.19     89.72 o 
   3  10  11       33.72       11.58     25.98 o 
   4  10  11      260.99      397.48     77.04 o 
  -4  11  11      611.84      743.17     90.63 o 
  -3  11  11      219.48      257.65     53.08 o 
  -2  11  11      767.33      655.33     54.42 o 
  -1  11  11      420.87      428.70     30.23 o 
   0  11  11       90.42       90.92     21.33 o 
   1  11  11      705.57      654.93     41.22 o 
   2  11  11      843.26      772.45     59.65 o 
   3  11  11      297.72      304.26     67.97 o 
   4  11  11      246.49      294.55     66.68 o 
  -4  12  11      111.75      111.35     42.73 o 
  -3  12  11      147.57       73.80     38.19 o 
  -2  12  11     1010.29      952.15     36.62 o 
  -1  12  11     1213.26     1186.33     52.69 o 
   0  12  11      700.94      696.33     34.15 o 
   1  12  11     1018.75     1014.29     52.81 o 
   2  12  11      729.61      790.28     59.88 o 
   3  12  11      293.55      550.90     88.69 o 
   4  12  11      108.53       46.61     44.67 o 
  -4  13  11        0.01        0.00     29.13 o 
  -3  13  11      553.89      580.03     82.21 o 
  -2  13  11      759.30      692.03     42.66 o 
  -1  13  11        2.52        0.00     12.07 o 
   0  13  11      373.74      299.89     29.86 o 
   1  13  11     1809.38     1854.94    114.22 o 
   2  13  11       41.45       53.18     22.71 o 
   3  13  11        6.30        8.42     37.55 o 
   4  13  11        1.98       51.79     42.73 o 
  -4  14  11       39.27       33.02     35.60 o 
  -3  14  11       41.65        3.24     33.66 o 
  -2  14  11      101.88      116.43     40.78 o 
  -1  14  11     1942.36     1901.19     78.74 o 
   0  14  11      135.87      146.97     23.01 o 
   1  14  11      315.76      367.10     37.76 o 
   2  14  11      101.22      121.39     29.09 o 
   3  14  11      160.02      163.13     58.91 o 
   4  14  11       80.42        0.00     38.19 o 
  -4  15  11        9.50       33.66     37.55 o 
  -3  15  11      120.71       59.56     41.43 o 
  -2  15  11      259.80      249.39     52.11 o 
  -1  15  11      279.95      255.83     43.61 o 
   0  15  11      542.01      506.38     40.13 o 
   1  15  11       31.76       13.46     23.22 o 
   2  15  11      356.67      362.46     44.79 o 
   3  15  11      411.53      347.63     78.33 o 
  -4  16  11      137.91      178.67     56.32 o 
  -3  16  11       55.62       82.21     46.61 o 
  -2  16  11      252.96      257.12     31.40 o 
  -1  16  11       45.71       38.91     19.23 o 
   0  16  11      274.95      311.94     32.91 o 
   1  16  11      235.18      282.85     35.88 o 
   2  16  11      200.08      263.54     39.21 o 
   3  16  11       73.15       14.24     44.02 o 
  -3  17  11      100.30       99.69     48.55 o 
  -2  17  11       60.15       71.45     20.97 o 
  -1  17  11      250.08      221.51     31.56 o 
   0  17  11      136.32      128.78     30.38 o 
   1  17  11      826.35      788.10     58.79 o 
   2  17  11        2.95       28.53     20.97 o 
   3  17  11      155.95      181.91     66.03 o 
  -3  18  11       63.58       91.28     47.90 o 
  -2  18  11        7.89       19.96     16.73 o 
  -1  18  11      444.76      433.55     43.69 o 
   0  18  11      123.21      108.94     27.76 o 
   1  18  11      842.24      845.59     61.47 o 
   2  18  11       56.46       17.91     23.43 o 
   3  18  11      155.52      174.79     67.33 o 
  -3  19  11       47.16       37.55     45.32 o 
  -2  19  11       10.13        5.78     18.34 o 
  -1  19  11       98.08       96.77     26.51 o 
   0  19  11       39.23       38.53     25.79 o 
   1  19  11      381.71      329.48     41.04 o 
   2  19  11       44.43       28.18     24.57 o 
   3  19  11      195.39      185.79     73.80 o 
  -3  20  11        8.93       29.13     45.32 o 
  -2  20  11      112.15       76.83     24.38 o 
  -1  20  11       80.08       70.27     26.27 o 
   0  20  11      130.32      101.23     31.86 o 
   1  20  11      114.49      104.35     28.85 o 
   2  20  11      305.87      304.72     99.05 o 
  -2  21  11      202.50      295.50     40.78 o 
  -1  21  11       22.52       23.23     21.55 o 
   0  21  11      240.09      159.19     39.75 o 
   1  21  11       22.70       99.91     28.80 o 
   2  21  11       60.64       26.44     40.78 o 
  -2  22  11      126.21      165.36     44.99 o 
  -1  22  11        4.28        0.00     24.10 o 
   0  22  11        2.02        9.61     25.25 o 
   1  22  11       36.36       20.94     26.32 o 
   2  22  11      141.85      222.93     42.71 o 
  -1  23  11       47.93       37.31     40.95 o 
   0  23  11        7.75        0.00     24.94 o 
   1  23  11      125.45      134.21     40.46 o 
  -1  24  11        6.40        0.00     22.82 o 
   0  24  11       38.87       39.60     29.25 o 
   0 -24  12      159.50      141.12     60.20 o 
  -1 -23  12       78.54      143.71     59.56 o 
   0 -23  12      144.04      143.07     58.91 o 
   1 -23  12      174.48      163.13     58.91 o 
  -2 -22  12        8.67       55.03     40.14 o 
  -1 -22  12      249.65      357.99     74.45 o 
   0 -22  12      130.86      136.59     60.85 o 
   1 -22  12        5.45       18.77     41.43 o 
  -2 -21  12       31.96       77.68     39.49 o 
  -1 -21  12       57.70        0.00     34.31 o 
   0 -21  12       10.88       36.42     55.67 o 
   1 -21  12      121.45      222.69     64.74 o 
   2 -21  12       50.88       88.69     48.55 o 
  -2 -20  12       34.60       25.54     35.93 o 
  -1 -20  12      239.50      285.49     68.62 o 
   0 -20  12      113.56       67.19     33.33 o 
   1 -20  12       66.06       77.68     46.61 o 
   2 -20  12       65.84      158.60     55.03 o 
  -3 -19  12       40.91       94.27     28.22 o 
  -2 -19  12      384.56      313.71     48.34 o 
  -1 -19  12       52.15       75.09     42.08 o 
   0 -19  12      115.57      226.26     60.85 o 
   1 -19  12       24.98       67.33     41.43 o 
   2 -19  12       78.93      133.36     50.49 o 
  -3 -18  12       14.47        8.86     34.96 o 
  -2 -18  12      105.27       93.58     32.19 o 
  -1 -18  12      100.53       63.44     40.14 o 
   0 -18  12      326.23      378.72     52.29 o 
   1 -18  12      361.24      264.77     64.74 o 
   2 -18  12      110.26      115.72     46.93 o 
   3 -18  12      111.05      254.74     44.25 o 
  -3 -17  12       25.13        7.65     18.59 o 
  -2 -17  12       41.60       67.40     28.57 o 
  -1 -17  12      193.44      159.24     37.33 o 
   0 -17  12       85.54      125.08     32.95 o 
   1 -17  12       58.58       32.37     36.25 o 
   2 -17  12       22.12       23.24     66.35 o 
   3 -17  12        1.78        0.00     24.43 o 
  -3 -16  12       43.66      102.01     64.41 o 
  -2 -16  12       25.09       18.53     23.31 o 
  -1 -16  12      409.65      425.51     53.91 o 
   0 -16  12      121.37       92.08     36.50 o 
   1 -16  12      310.85      350.87     66.03 o 
   2 -16  12      107.21       93.52     33.41 o 
   3 -16  12       23.31       28.56     26.81 o 
  -4 -15  12        7.13        0.00     34.96 o 
  -3 -15  12       96.66      107.96     24.38 o 
  -2 -15  12      146.02      196.36     35.32 o 
  -1 -15  12      202.10      170.01     28.76 o 
   0 -15  12      309.78      286.01     34.87 o 
   1 -15  12      144.18      128.93     27.08 o 
   2 -15  12       56.35       80.42     29.25 o 
   3 -15  12      117.29      101.64     40.78 o 
  -4 -14  12       20.39        4.53     43.37 o 
  -3 -14  12       57.36       56.73     29.45 o 
  -2 -14  12       44.08       25.98     18.48 o 
  -1 -14  12      443.52      406.40     40.08 o 
   0 -14  12      782.30      786.53     53.95 o 
   1 -14  12       36.60       14.90     16.46 o 
   2 -14  12      466.37      415.07     52.23 o 
   3 -14  12      190.81      221.64     40.67 o 
  -4 -13  12        2.51       29.78     40.14 o 
  -3 -13  12      106.56       95.87     20.97 o 
  -2 -13  12      153.49      152.34     28.79 o 
  -1 -13  12       93.78      111.35     33.11 o 
   0 -13  12      491.52      568.70     58.03 o 
   1 -13  12      302.36      329.42     35.23 o 
   2 -13  12      153.94      163.10     37.68 o 
   3 -13  12       17.47        5.36     22.22 o 
   4 -13  12      235.99      333.39     81.57 o 
  -4 -12  12       23.15       40.14     38.19 o 
  -3 -12  12      202.40      191.87     50.49 o 
  -2 -12  12      311.02      285.95     32.27 o 
  -1 -12  12      372.98      445.37     38.97 o 
   0 -12  12      181.80      162.51     25.88 o 
   1 -12  12      730.85      779.93     45.73 o 
   2 -12  12      117.85      110.83     25.32 o 
   3 -12  12      442.15      450.43     60.85 o 
   4 -12  12      154.91      121.70     60.85 o 
  -4 -11  12      135.16      204.57     56.97 o 
  -3 -11  12      959.23      975.57    113.94 o 
  -2 -11  12      304.65      288.38     31.55 o 
  -1 -11  12      445.32      435.69     37.92 o 
   0 -11  12      163.58      183.90     21.76 o 
   1 -11  12      378.84      349.44     31.33 o 
   2 -11  12       47.42       33.02     26.85 o 
   3 -11  12       47.84       19.62     22.05 o 
   4 -11  12      436.74      471.93     92.57 o 
  -4 -10  12       20.44        0.00     31.72 o 
  -3 -10  12      181.88      228.52     55.03 o 
  -2 -10  12      508.41      507.97     39.62 o 
  -1 -10  12      159.18      160.63     23.81 o 
   0 -10  12     1308.78     1414.69     47.79 o 
   1 -10  12       53.35       48.71     15.84 o 
   2 -10  12      458.20      389.88     39.03 o 
   3 -10  12       82.88       88.48     26.11 o 
   4 -10  12      282.11      459.63     88.69 o 
  -4  -9  12       82.20       87.39     42.08 o 
  -3  -9  12      670.74      699.15     88.04 o 
  -2  -9  12       97.40      103.07     19.40 o 
  -1  -9  12       11.72        7.53     14.58 o 
   0  -9  12       75.22      101.76     15.03 o 
   1  -9  12      991.31      941.92     47.79 o 
   2  -9  12      154.36      127.33     25.89 o 
   3  -9  12      420.54      431.34     44.91 o 
   4  -9  12       67.15      116.52     53.73 o 
  -4  -8  12      168.87      180.61     50.49 o 
  -3  -8  12      193.97      179.97     46.61 o 
  -2  -8  12       29.65       37.87     14.43 o 
  -1  -8  12      870.37      871.87     43.70 o 
   0  -8  12      167.01      174.23     21.18 o 
   1  -8  12      122.08       80.51     16.99 o 
   2  -8  12      716.82      575.98     44.53 o 
   3  -8  12      437.67      544.20    104.87 o 
   4  -8  12      342.49      326.92     72.50 o 
  -4  -7  12      272.12      333.39     63.44 o 
  -3  -7  12      214.76      198.09     47.26 o 
  -2  -7  12      489.32      445.97     33.73 o 
  -1  -7  12       91.79       73.86     15.88 o 
   0  -7  12     1287.10     1314.12     46.16 o 
   1  -7  12      175.55      190.49     23.23 o 
   2  -7  12      323.29      332.02     34.62 o 
   3  -7  12        6.86        0.45     17.70 o 
   4  -7  12       57.24       22.01     36.25 o 
  -5  -6  12       54.76       22.01     35.60 o 
  -4  -6  12       90.97       88.69     36.25 o 
  -3  -6  12      389.90      381.94     61.50 o 
  -2  -6  12      382.33      372.78     43.36 o 
  -1  -6  12      299.43      313.49     28.50 o 
   0  -6  12      132.85      101.44     14.54 o 
   1  -6  12        8.38        0.00      8.15 o 
   2  -6  12      238.22      231.04     39.50 o 
   3  -6  12      225.66      279.76     34.76 o 
   4  -6  12        8.11       31.07     35.60 o 
  -5  -5  12       73.05       42.08     35.60 o 
  -4  -5  12      515.27      563.20     75.74 o 
  -3  -5  12      902.66      920.55     93.22 o 
  -2  -5  12     1053.94     1083.59     39.52 o 
  -1  -5  12       59.45       65.51     13.39 o 
   0  -5  12     1034.89     1050.20     39.33 o 
   1  -5  12      222.39      242.48     20.60 o 
   2  -5  12       87.41      100.52     20.58 o 
   3  -5  12      813.77      780.05    108.03 o 
   4  -5  12      114.60      164.43     55.67 o 
  -5  -4  12       32.98       71.86     35.60 o 
  -4  -4  12      155.86      273.83     51.14 o 
  -3  -4  12      124.78       52.44     32.37 o 
  -2  -4  12       27.96       23.94      7.18 o 
  -1  -4  12      816.63      764.31     33.20 o 
   0  -4  12     2236.35     2367.91     60.98 o 
   1  -4  12      313.94      307.22     22.91 o 
   2  -4  12      418.77      409.83     39.38 o 
   3  -4  12       51.13       32.96     14.67 o 
   4  -4  12       48.87      111.35     47.90 o 
  -5  -3  12      250.95      221.40     49.20 o 
  -4  -3  12      338.15      334.68     56.32 o 
  -3  -3  12     2310.85     2203.61    140.48 o 
  -2  -3  12      361.77      367.36     20.23 o 
  -1  -3  12       98.31      101.25     11.78 o 
   0  -3  12      681.81      667.33     26.53 o 
   1  -3  12      139.37      149.11     16.83 o 
   2  -3  12      911.38      937.78     54.22 o 
   3  -3  12      497.84      408.14     51.83 o 
   4  -3  12       76.36       66.03     40.78 o 
  -5  -2  12       74.15      128.18     40.78 o 
  -4  -2  12       76.53      110.70     36.90 o 
  -3  -2  12      363.91      286.13     51.79 o 
  -2  -2  12     1063.10     1059.24     33.42 o 
  -1  -2  12      977.13     1019.32     32.82 o 
   0  -2  12      212.00      237.90     15.61 o 
   1  -2  12       86.04       82.06     13.32 o 
   2  -2  12      333.00      352.38     35.20 o 
   3  -2  12       24.78        0.00     20.36 o 
   4  -2  12      104.20       64.09     39.49 o 
  -5  -1  12      250.10      263.48     53.73 o 
  -4  -1  12      159.39      136.59     38.19 o 
  -3  -1  12      226.45      184.50     40.78 o 
  -2  -1  12     1118.48     1173.34     34.82 o 
  -1  -1  12      379.20      386.94     19.40 o 
   0  -1  12     1111.42     1091.84     42.08 o 
   1  -1  12      640.42      594.21     28.10 o 
   2  -1  12      521.46      479.21     37.90 o 
   3  -1  12      315.29      323.81     47.64 o 
   4  -1  12       24.16       42.08     34.31 o 
  -5   0  12      125.55       63.44     34.96 o 
  -4   0  12      412.67      438.26     59.56 o 
  -3   0  12      817.54      842.86     82.21 o 
  -2   0  12      496.50      516.02     34.59 o 
  -1   0  12      299.72      300.42     16.51 o 
   0   0  12       39.24       46.84      9.49 o 
   1   0  12       25.77       28.09      9.57 o 
   2   0  12        4.04        0.00     12.40 o 
   3   0  12      232.82      312.97     47.74 o 
   4   0  12        0.33        0.00     28.48 o 
  -5   1  12      249.92      226.25     34.79 o 
  -4   1  12      160.39      176.73     40.78 o 
  -3   1  12      217.31      186.49     28.20 o 
  -2   1  12     1154.93     1200.69     32.06 o 
  -1   1  12      380.55      417.53     30.15 o 
   0   1  12     1132.32     1167.38     33.75 o 
   1   1  12      623.11      657.99     29.92 o 
   2   1  12      515.05      554.45     40.66 o 
   3   1  12      321.18      335.83     58.26 o 
   4   1  12       23.12       44.02     34.31 o 
  -5   2  12       71.68       12.95     29.78 o 
  -4   2  12       79.24      112.24     26.08 o 
  -3   2  12      358.34      359.48     53.41 o 
  -2   2  12     1074.17     1125.73     37.42 o 
  -1   2  12      962.73      950.95     33.39 o 
   0   2  12      207.25      199.99     15.51 o 
   1   2  12       84.63       71.80     12.27 o 
   2   2  12      322.68      331.92     38.56 o 
   3   2  12       23.53       34.14     24.03 o 
   4   2  12      109.87      159.90     52.44 o 
  -5   3  12      244.60      208.45     44.67 o 
  -4   3  12      324.27      354.11     55.67 o 
  -3   3  12     2338.56     2433.42    139.83 o 
  -2   3  12      362.32      336.31     17.38 o 
  -1   3  12       94.58       99.12     10.59 o 
   0   3  12      680.34      659.25     27.40 o 
   1   3  12      152.65      154.79     15.50 o 
   2   3  12      903.90      953.94     51.26 o 
   3   3  12      481.94      573.29     61.70 o 
   4   3  12       75.18       34.96     38.84 o 
  -5   4  12       35.65       42.73     30.43 o 
  -4   4  12      160.23      209.74     43.37 o 
  -3   4  12      120.01      148.89     39.49 o 
  -2   4  12       26.13       41.82      6.98 o 
  -1   4  12      834.01      796.68     27.31 o 
   0   4  12     2225.47     2365.77     55.22 o 
   1   4  12      315.08      297.19     24.92 o 
   2   4  12      419.14      328.51     31.74 o 
   3   4  12       53.66       69.75     28.08 o 
   4   4  12       52.30       20.72     36.25 o 
  -5   5  12       69.60       67.97     32.37 o 
  -4   5  12      524.66      693.32     75.09 o 
  -3   5  12      887.70      767.12     81.57 o 
  -2   5  12     1066.23     1012.84     33.24 o 
  -1   5  12       61.13       57.81      8.19 o 
   0   5  12     1038.49     1078.79     36.05 o 
   1   5  12      220.53      186.62     18.92 o 
   2   5  12       90.56       44.44     18.08 o 
   3   5  12      820.81      786.42     72.48 o 
   4   5  12      116.02      100.34     45.96 o 
  -5   6  12       52.17       85.45     34.96 o 
  -4   6  12       93.17      137.89     40.78 o 
  -3   6  12      381.07      398.77     59.56 o 
  -2   6  12      382.00      377.52     19.35 o 
  -1   6  12      301.67      319.64     22.94 o 
   0   6  12      130.93      149.35     14.12 o 
   1   6  12        6.72        7.47     10.16 o 
   2   6  12      232.91      204.52     27.38 o 
   3   6  12      214.02      204.01     71.53 o 
   4   6  12        9.37        0.00     31.07 o 
  -4   7  12      266.86      212.98     48.55 o 
  -3   7  12      223.75      143.71     39.49 o 
  -2   7  12      500.99      467.54     20.84 o 
  -1   7  12       89.47       99.36     16.56 o 
   0   7  12     1260.24     1362.73     39.22 o 
   1   7  12      180.93      181.95     19.55 o 
   2   7  12      321.91      339.82     44.85 o 
   3   7  12        6.34        0.00     22.43 o 
   4   7  12       55.97       37.55     39.49 o 
  -4   8  12      171.10      154.72     44.67 o 
  -3   8  12      196.16      114.58     38.84 o 
  -2   8  12       32.88       30.42      8.23 o 
  -1   8  12      906.24      949.77     46.18 o 
   0   8  12      170.83      163.71     16.93 o 
   1   8  12      113.97      129.79     17.58 o 
   2   8  12      728.16      569.18     59.96 o 
   3   8  12      442.37      349.64     52.59 o 
   4   8  12      340.18      285.49     68.62 o 
  -4   9  12       84.08       88.69     39.49 o 
  -3   9  12      642.05      513.36     73.80 o 
  -2   9  12       94.80       88.58     11.56 o 
  -1   9  12       10.48        0.00     10.98 o 
   0   9  12       74.55       69.34     20.26 o 
   1   9  12      970.18      908.58     42.57 o 
   2   9  12      153.77      152.98     25.19 o 
   3   9  12      416.73      361.88     54.53 o 
   4   9  12       65.17       56.32     44.02 o 
  -4  10  12       20.97        5.18     29.13 o 
  -3  10  12      187.00      158.60     43.37 o 
  -2  10  12      520.57      512.04     24.74 o 
  -1  10  12      156.90      151.24     29.85 o 
   0  10  12     1318.72     1374.03     52.92 o 
   1  10  12       56.41       72.88     15.96 o 
   2  10  12      449.18      417.98     38.46 o 
   3  10  12       81.22       87.39     45.96 o 
   4  10  12      289.39      236.93     66.03 o 
  -4  11  12      134.32      236.93     56.97 o 
  -3  11  12      950.43     1036.42    108.76 o 
  -2  11  12      310.83      287.46     28.14 o 
  -1  11  12      447.38      456.89     38.86 o 
   0  11  12      165.55      149.51     15.12 o 
   1  11  12      368.97      409.83     32.83 o 
   2  11  12       45.61       54.26     19.56 o 
   3  11  12       49.95       75.09     44.67 o 
   4  11  12      434.97      404.60     80.92 o 
  -4  12  12       25.86       67.33     38.19 o 
  -3  12  12      209.54      244.05     55.67 o 
  -2  12  12      308.82      266.85     28.83 o 
  -1  12  12      368.85      328.83     28.40 o 
   0  12  12      179.28      176.63     19.97 o 
   1  12  12      741.99      628.02     48.54 o 
   2  12  12      129.18      123.68     29.30 o 
   3  12  12      446.32      497.82     86.10 o 
   4  12  12      149.89      160.55     58.26 o 
  -4  13  12        2.83        0.00     31.07 o 
  -3  13  12      102.48       56.97     39.49 o 
  -2  13  12      154.27      182.61     25.57 o 
  -1  13  12       95.47       74.90     17.53 o 
   0  13  12      479.18      479.96     38.25 o 
   1  13  12      306.40      355.40     37.86 o 
   2  13  12      152.95      215.99     36.14 o 
   3  13  12       18.71       74.45     46.61 o 
   4  13  12      235.60      377.41     79.63 o 
  -4  14  12       19.24        9.71     33.66 o 
  -3  14  12       55.47      105.52     47.26 o 
  -2  14  12       41.27       53.02     17.77 o 
  -1  14  12      424.88      434.72     33.74 o 
   0  14  12      780.95      803.06     48.97 o 
   1  14  12       40.65       41.46     32.49 o 
   2  14  12      477.72      460.32     49.43 o 
   3  14  12      190.89      142.42     58.91 o 
  -4  15  12        8.41       66.68     42.08 o 
  -3  15  12       93.52      159.25     55.67 o 
  -2  15  12      149.11      154.89     26.70 o 
  -1  15  12      206.09      188.70     32.14 o 
   0  15  12      305.53      306.74     32.24 o 
   1  15  12      133.95      173.50     29.27 o 
   2  15  12       58.99       63.71     35.60 o 
   3  15  12      123.90       38.19     47.90 o 
  -3  16  12       42.18      101.64     51.14 o 
  -2  16  12       23.25       24.09     17.56 o 
  -1  16  12      413.26      358.39     52.09 o 
   0  16  12      122.69      138.07     25.45 o 
   1  16  12      314.87      356.01     47.75 o 
   2  16  12      108.19       97.95     28.38 o 
   3  16  12       23.69       20.72     45.96 o 
  -3  17  12       26.83        0.00     36.90 o 
  -2  17  12       38.44       36.90     19.69 o 
  -1  17  12      191.99      206.04     39.94 o 
   0  17  12       84.30       83.49     25.31 o 
   1  17  12       62.63       82.21     25.55 o 
   2  17  12       21.03       50.22     29.45 o 
   3  17  12        1.39       51.79     52.44 o 
  -3  18  12       15.35        0.65     37.55 o 
  -2  18  12      108.88      190.92     30.87 o 
  -1  18  12      102.77      109.42     26.06 o 
   0  18  12      325.78      370.53     42.28 o 
   1  18  12      358.26      420.08     70.97 o 
   2  18  12      107.61      122.45     55.35 o 
   3  18  12      111.97       93.87     61.50 o 
  -3  19  12       39.96      147.60     60.20 o 
  -2  19  12      388.13      434.02     44.01 o 
  -1  19  12       51.43       58.86     25.77 o 
   0  19  12      126.35      192.19     50.49 o 
   1  19  12       23.92       52.78     24.00 o 
   2  19  12       76.25       68.23     27.81 o 
  -2  20  12       32.76       47.80     23.14 o 
  -1  20  12      238.75      287.98     50.94 o 
   0  20  12      112.83      138.30     36.29 o 
   1  20  12       63.72       53.06     30.37 o 
   2  20  12       63.12       59.92     27.67 o 
  -2  21  12       31.38       28.61     22.85 o 
  -1  21  12       58.14       51.02     24.16 o 
   0  21  12       10.40        0.00     23.33 o 
   1  21  12      126.88      178.99     41.66 o 
   2  21  12       51.32       58.66     30.06 o 
  -2  22  12        8.55       19.65     21.69 o 
  -1  22  12      257.26      274.56     39.81 o 
   0  22  12      131.86      119.75     37.76 o 
   1  22  12        4.83        1.64     23.79 o 
  -1  23  12       78.92       67.86     27.84 o 
   0  23  12      150.29      187.65    131.41 o 
   1  23  12      172.41      221.57     45.09 o 
   0  24  12      159.84      123.54     39.59 o 
  -1 -23  13       18.92       54.38     48.55 o 
   0 -23  13      150.41      383.24     85.45 o 
  -1 -22  13       65.30       60.20     49.85 o 
   0 -22  13      388.14      413.02     86.10 o 
   1 -22  13      121.83      185.14     62.15 o 
  -2 -21  13       30.72       51.79     39.49 o 
  -1 -21  13       30.28       27.84     41.43 o 
   0 -21  13      375.38      356.70     83.51 o 
   1 -21  13      128.00      152.78     56.97 o 
   2 -21  13       24.34        9.71     36.25 o 
  -2 -20  13      149.57      137.24     48.55 o 
  -1 -20  13       36.08       60.85     42.08 o 
   0 -20  13       29.28        0.00     25.52 o 
   1 -20  13      489.74      548.96     93.87 o 
   2 -20  13       16.99       31.07     40.78 o 
  -3 -19  13      139.83       99.69     42.08 o 
  -2 -19  13       18.28        3.97     22.35 o 
  -1 -19  13       82.25      126.88     45.32 o 
   0 -19  13      106.46      121.19     35.91 o 
   1 -19  13       63.31      102.28     47.26 o 
   2 -19  13      125.15      130.12     51.14 o 
  -3 -18  13        9.32       10.79     20.96 o 
  -2 -18  13       91.59       83.61     31.57 o 
   0 -18  13      102.20      100.37     33.62 o 
   1 -18  13       36.76       39.49     38.19 o 
   2 -18  13       65.22       95.16     45.96 o 
   3 -18  13        1.02       13.59     29.45 o 
  -3 -17  13      143.90      144.33     31.83 o 
  -2 -17  13       11.96        4.09     22.45 o 
  -1 -17  13       28.08       11.65     31.72 o 
   0 -17  13      645.86      777.47    177.70 o 
   1 -17  13      261.17      150.19     52.44 o 
   2 -17  13       29.03       18.32     27.41 o 
   3 -17  13      112.13      107.53     35.31 o 
  -3 -16  13      255.37      247.51     95.49 o 
  -2 -16  13      300.01      328.80     79.95 o 
  -1 -16  13       95.06      100.26     32.87 o 
   0 -16  13      187.13      148.43     38.84 o 
   1 -16  13      147.48      116.52     44.67 o 
   2 -16  13        8.68        5.41     23.91 o 
   3 -16  13       25.07       58.86     30.19 o 
  -3 -15  13        0.44        0.00     17.56 o 
  -2 -15  13       34.97       57.21     24.07 o 
  -1 -15  13       21.30       30.21     19.13 o 
   0 -15  13      697.99      612.78     49.34 o 
   1 -15  13      568.43      421.43     73.80 o 
   2 -15  13      658.13      696.17     70.32 o 
   3 -15  13      154.52      207.94     92.57 o 
  -4 -14  13       27.05        0.00     41.43 o 
  -3 -14  13       15.13       18.66     17.99 o 
  -2 -14  13      448.87      375.17     46.50 o 
  -1 -14  13      685.16      676.97     51.18 o 
   0 -14  13       84.17      159.42     27.02 o 
   1 -14  13      922.83      933.96     74.57 o 
   2 -14  13       98.53      119.73     35.70 o 
   3 -14  13      172.21       61.42     30.17 o 
  -4 -13  13      189.89       89.34     53.08 o 
  -3 -13  13      129.84      147.32     25.12 o 
  -2 -13  13      563.81      633.35     48.26 o 
  -1 -13  13      847.28      902.33     77.84 o 
   0 -13  13       29.98       26.20     18.33 o 
   1 -13  13      952.44     1049.35     72.98 o 
   2 -13  13     1051.25      970.96     80.83 o 
   3 -13  13      125.58      128.15     83.83 o 
  -4 -12  13       73.14       79.63     50.49 o 
  -3 -12  13      226.90      236.83     34.63 o 
  -2 -12  13       38.70       28.82     17.95 o 
  -1 -12  13     1758.76     1720.08     72.87 o 
   0 -12  13      742.02      731.92     44.62 o 
   1 -12  13      854.86      802.48     56.62 o 
   2 -12  13      369.82      263.00     49.52 o 
   3 -12  13       17.59       37.08     28.48 o 
   4 -12  13       79.26       34.31     47.26 o 
  -4 -11  13       56.82       22.66     38.84 o 
  -3 -11  13        9.21       42.51     14.64 o 
  -2 -11  13      228.39      192.99     33.09 o 
  -1 -11  13      690.57      668.19     47.91 o 
   0 -11  13      572.12      593.50     39.42 o 
   1 -11  13      227.08      224.54     26.16 o 
   2 -11  13      788.30      842.48     58.75 o 
   3 -11  13      171.67      162.24     44.02 o 
   4 -11  13       22.53        0.00     38.19 o 
  -4 -10  13      170.72      174.14     51.79 o 
  -3 -10  13      200.29       85.45     42.73 o 
  -2 -10  13      158.86      165.27     25.34 o 
  -1 -10  13      205.46      153.41     31.59 o 
   0 -10  13       88.09       76.73     15.36 o 
   1 -10  13      495.29      464.68     35.82 o 
   2 -10  13      480.08      488.06     43.90 o 
   3 -10  13      137.29       88.47     28.14 o 
   4 -10  13       75.12       47.90     48.55 o 
  -4  -9  13        9.04        0.00     31.72 o 
  -3  -9  13      207.25      187.09     51.79 o 
  -2  -9  13      996.36      916.10     81.81 o 
  -1  -9  13       52.30       75.58     16.09 o 
   0  -9  13     1308.57     1242.83     48.13 o 
   1  -9  13      260.03      262.76     28.41 o 
   2  -9  13      335.83      340.76     52.89 o 
   3  -9  13       93.06       62.71     59.56 o 
   4  -9  13      198.92      159.90     59.56 o 
  -4  -8  13       47.91        9.06     33.66 o 
  -3  -8  13      510.02      409.13     70.56 o 
  -2  -8  13      327.10      274.81     28.41 o 
  -1  -8  13      191.22      194.06     23.69 o 
   0  -8  13      445.36      510.11     30.57 o 
   1  -8  13      509.78      534.72     36.06 o 
   2  -8  13      547.12      540.90     44.83 o 
   3  -8  13       90.37       83.24     25.94 o 
   4  -8  13       13.05       42.73     43.37 o 
  -4  -7  13      157.12      164.43     49.20 o 
  -3  -7  13        9.59        0.00     23.30 o 
  -2  -7  13     1195.51     1140.54     70.67 o 
  -1  -7  13      373.18      372.11     28.37 o 
   0  -7  13      251.22      277.07     22.79 o 
   1  -7  13      672.30      665.34     39.41 o 
   2  -7  13      181.28      157.79     26.70 o 
   3  -7  13       70.37      128.03     38.19 o 
   4  -7  13       39.22       91.93     49.20 o 
  -4  -6  13      328.91      363.17     66.03 o 
  -3  -6  13      271.86      254.41     55.03 o 
  -2  -6  13      281.33      280.03     28.90 o 
  -1  -6  13     1117.76     1068.25     51.42 o 
   0  -6  13      282.56      286.56     22.75 o 
   1  -6  13     1122.14     1182.05     51.70 o 
   2  -6  13       14.39        0.00     15.13 o 
   3  -6  13      378.57      394.87     40.78 o 
   4  -6  13       64.27       62.15     43.37 o 
  -4  -5  13       69.03       87.39     38.84 o 
  -3  -5  13      493.16      438.26     67.33 o 
  -2  -5  13      469.19      412.40     36.78 o 
  -1  -5  13      640.37      729.91     37.54 o 
   0  -5  13      105.46      114.33     14.95 o 
   1  -5  13      189.94      216.80     31.84 o 
   2  -5  13      282.17      274.69     31.58 o 
   3  -5  13       19.86       24.99     18.49 o 
   4  -5  13       39.83        1.29     33.66 o 
  -5  -4  13      161.39      208.45     52.44 o 
  -4  -4  13      243.14      304.26     58.26 o 
  -3  -4  13      167.24      126.88     38.84 o 
  -2  -4  13      149.38      136.78     18.46 o 
  -1  -4  13      421.80      438.11     22.68 o 
   0  -4  13      708.55      805.75     34.03 o 
   1  -4  13      576.50      581.04     32.18 o 
   2  -4  13       90.61       70.32     19.60 o 
   3  -4  13      216.00      205.23     29.91 o 
   4  -4  13      108.04       97.10     46.61 o 
  -5  -3  13      112.50      128.82     42.73 o 
  -4  -3  13       27.53        0.00     22.66 o 
  -3  -3  13      124.85       63.44     31.72 o 
  -2  -3  13       40.87       47.39      8.89 o 
  -1  -3  13      189.92      184.72     18.05 o 
   0  -3  13      219.01      197.40     15.43 o 
   1  -3  13       47.11       56.03     12.91 o 
   2  -3  13      215.96      227.53     34.40 o 
   3  -3  13        8.39       10.69     13.54 o 
   4  -3  13       11.53       11.01     34.96 o 
  -5  -2  13        6.40        0.00     25.89 o 
  -4  -2  13      144.54      196.15     45.96 o 
  -3  -2  13      150.14       99.05     36.90 o 
  -2  -2  13        5.34       10.66      6.90 o 
  -1  -2  13     1064.01     1133.07     33.49 o 
   0  -2  13      523.78      538.91     25.94 o 
   1  -2  13     1080.72     1051.08     49.35 o 
   2  -2  13     2422.47     2563.94    138.76 o 
   3  -2  13     2639.11     2430.39     65.51 o 
   4  -2  13       13.77        0.00     31.72 o 
  -5  -1  13       86.97       64.74     32.37 o 
  -4  -1  13       80.14       80.92     33.02 o 
  -3  -1  13       28.93        5.83     25.25 o 
  -2  -1  13      168.58      143.55     13.46 o 
  -1  -1  13      340.33      380.27     19.01 o 
   0  -1  13     1232.61     1202.96     36.97 o 
   1  -1  13      768.45      777.73     34.02 o 
   2  -1  13       26.94       13.38     15.68 o 
   3  -1  13       16.18       20.16     10.60 o 
   4  -1  13      131.33      197.44     58.26 o 
  -5   0  13      716.34      861.64     90.63 o 
  -4   0  13       13.12       17.48     26.54 o 
  -3   0  13       64.05       71.86     34.31 o 
  -2   0  13       81.89       91.97     11.41 o 
  -1   0  13        1.18        5.54      6.69 o 
   0   0  13      246.10      237.08     28.35 o 
   1   0  13     1327.73     1375.98     46.26 o 
   2   0  13      124.11       90.01     21.54 o 
   3   0  13     1297.97     1401.02    101.29 o 
   4   0  13      249.99      328.21     69.91 o 
  -5   1  13       86.83       75.42     25.63 o 
  -4   1  13       75.78       45.96     31.72 o 
  -3   1  13       35.60       61.50     31.07 o 
  -2   1  13      170.82      157.88     12.83 o 
  -1   1  13      350.48      367.92     19.79 o 
   0   1  13     1235.59     1181.04     37.02 o 
   1   1  13      748.73      760.84     36.59 o 
   2   1  13       22.90       26.78     16.77 o 
   3   1  13       17.54       24.35     29.78 o 
   4   1  13      127.33      155.37     51.14 o 
  -5   2  13        5.79        9.06     28.48 o 
  -4   2  13      150.53      132.41     27.46 o 
  -3   2  13      153.09      185.02     44.34 o 
  -2   2  13        3.07        7.62      9.48 o 
  -1   2  13     1037.66     1070.05     33.68 o 
   0   2  13      528.41      558.54     27.52 o 
   1   2  13     1069.42     1064.94     51.47 o 
   2   2  13     2439.39     2561.67     89.60 o 
   3   2  13     2645.00     2627.53    127.23 o 
   4   2  13       13.86        0.00     29.78 o 
  -5   3  13      113.60       76.39     37.55 o 
  -4   3  13       30.61       27.84     27.84 o 
  -3   3  13      125.56       99.69     36.25 o 
  -2   3  13       35.78       37.57      8.30 o 
  -1   3  13      191.05      162.11     13.42 o 
   0   3  13      221.56      232.66     17.70 o 
   1   3  13       41.97       47.37     12.04 o 
   2   3  13      226.33      247.39     29.26 o 
   3   3  13        8.37       12.40     24.41 o 
   4   3  13       11.40        0.00     30.43 o 
  -5   4  13      163.12      243.41     51.79 o 
  -4   4  13      243.00      231.11     49.85 o 
  -3   4  13      166.79      123.65     37.55 o 
  -2   4  13      145.15      145.39     13.12 o 
  -1   4  13      424.56      415.74     19.80 o 
   0   4  13      702.53      723.98     29.91 o 
   1   4  13      567.50      595.57     33.73 o 
   2   4  13       95.90      103.87     24.50 o 
   3   4  13      230.16      165.56     40.46 o 
   4   4  13      105.07      102.28     47.26 o 
  -4   5  13       73.25       47.90     31.72 o 
  -3   5  13      494.73      548.96     71.21 o 
  -2   5  13      471.74      468.89     23.41 o 
  -1   5  13      650.43      666.67     35.13 o 
   0   5  13      107.61       82.84     13.51 o 
   1   5  13      183.59      167.94     19.96 o 
   2   5  13      269.76      326.20     33.60 o 
   3   5  13       22.11       13.76     65.06 o 
   4   5  13       44.06       49.20     39.49 o 
  -4   6  13      328.87      420.78     65.38 o 
  -3   6  13      272.67      337.27     57.61 o 
  -2   6  13      280.92      311.76     20.43 o 
  -1   6  13     1131.00     1100.98     47.63 o 
   0   6  13      288.98      270.68     21.15 o 
   1   6  13     1105.04     1177.83     64.51 o 
   2   6  13       12.66        6.79     16.07 o 
   3   6  13      376.51      296.52     49.41 o 
   4   6  13       66.25       51.14     42.08 o 
  -4   7  13      162.99      222.04     50.49 o 
  -3   7  13        8.00        5.18     25.89 o 
  -2   7  13     1190.05     1092.25     44.82 o 
  -1   7  13      380.00      371.00     32.89 o 
   0   7  13      253.30      242.40     18.53 o 
   1   7  13      667.81      613.01     34.60 o 
   2   7  13      186.70      178.87     27.14 o 
   3   7  13       67.87       28.24     28.62 o 
   4   7  13       43.61       51.14     42.73 o 
  -4   8  13       51.87       45.96     32.37 o 
  -3   8  13      510.29      524.36     74.45 o 
  -2   8  13      323.19      314.73     21.17 o 
  -1   8  13      181.37      180.17     24.42 o 
   0   8  13      440.69      409.64     24.12 o 
   1   8  13      515.48      539.43     32.90 o 
   2   8  13      544.08      509.36     49.11 o 
   3   8  13       90.86       64.18     31.57 o 
   4   8  13       13.87        0.00     36.90 o 
  -4   9  13        9.72       23.95     33.66 o 
  -3   9  13      207.02      242.76     53.73 o 
  -2   9  13     1014.43      962.65     36.80 o 
  -1   9  13       51.24       24.92     22.51 o 
   0   9  13     1312.09     1384.24     52.93 o 
   1   9  13      261.82      296.58     25.42 o 
   2   9  13      346.26      344.04     35.31 o 
   3   9  13       91.72       21.36     36.90 o 
   4   9  13      198.44       78.33     50.49 o 
  -4  10  13      168.94      180.61     48.55 o 
  -3  10  13      203.31      156.01     47.90 o 
  -2  10  13      145.20      180.82     23.65 o 
  -1  10  13      205.65      238.82     28.14 o 
   0  10  13       89.17      103.92     15.86 o 
   1  10  13      492.67      500.18     48.87 o 
   2  10  13      479.49      420.15     39.65 o 
   3  10  13      128.02      115.88     50.49 o 
   4  10  13       76.05      220.10     64.74 o 
  -4  11  13       54.48       20.72     31.72 o 
  -3  11  13        6.66       40.78     33.02 o 
  -2  11  13      230.52      242.38     27.28 o 
  -1  11  13      688.00      720.33     49.65 o 
   0  11  13      593.72      600.21     45.65 o 
   1  11  13      218.51      225.32     28.31 o 
   2  11  13      800.45      814.39     55.47 o 
   3  11  13      176.02      144.36     55.03 o 
   4  11  13       23.90       44.02     46.61 o 
  -4  12  13       71.45      100.99     44.67 o 
  -3  12  13      225.64      200.68     56.32 o 
  -2  12  13       38.26       25.82     16.09 o 
  -1  12  13     1726.17     1844.37     74.02 o 
   0  12  13      728.88      756.19     47.00 o 
   1  12  13      848.15      837.67     48.57 o 
   2  12  13      363.10      310.77     36.28 o 
   3  12  13       18.10       31.72     40.14 o 
   4  12  13       78.92       66.03     49.85 o 
  -4  13  13      189.31      296.49     63.44 o 
  -3  13  13      122.54      235.64     58.26 o 
  -2  13  13      568.37      552.88     44.11 o 
  -1  13  13      867.47      921.79     48.78 o 
   0  13  13       32.66       35.36     17.21 o 
   1  13  13      967.10     1047.92     55.65 o 
   2  13  13     1044.42      999.81     78.51 o 
   3  13  13      120.00      158.60     61.50 o 
  -4  14  13       27.31      100.99     47.26 o 
  -3  14  13       15.06        4.53     36.25 o 
  -2  14  13      430.80      452.59    120.73 o 
  -1  14  13      693.26      811.01     53.07 o 
   0  14  13       83.54       97.01     22.54 o 
   1  14  13      900.69      950.28    130.30 o 
   2  14  13      103.42      108.41     32.04 o 
   3  14  13      172.85      167.02     62.15 o 
  -3  15  13        0.54        7.12     37.55 o 
  -2  15  13       32.02       40.24     18.72 o 
  -1  15  13       20.81       24.91     15.94 o 
   0  15  13      708.93      610.82     57.00 o 
   1  15  13      556.43      551.86     53.18 o 
   2  15  13      653.67      571.63     57.83 o 
   3  15  13      153.08      187.09     66.03 o 
  -3  16  13      253.66      309.44     74.45 o 
  -2  16  13      299.77      274.99     34.75 o 
  -1  16  13       92.60       93.84     20.72 o 
   0  16  13      185.03      182.64     38.13 o 
   1  16  13      142.99      101.06     42.71 o 
   2  16  13        8.32        6.49     36.58 o 
   3  16  13       28.66      100.99     55.67 o 
  -3  17  13      146.46      194.86     67.97 o 
  -2  17  13       11.87        0.00     15.74 o 
  -1  17  13       30.38       51.47     17.87 o 
   0  17  13      637.39      789.90    112.73 o 
   1  17  13      255.27      258.80     83.73 o 
   2  17  13       25.77       17.74     23.94 o 
   3  17  13      109.16      142.42     66.03 o 
  -3  18  13        9.15        0.00     35.60 o 
  -2  18  13       92.34       79.64     24.84 o 
  -1  18  13      224.61      190.25     28.04 o 
   0  18  13      106.21      113.23     33.64 o 
   1  18  13       32.73       24.40     23.14 o 
   2  18  13       65.13       41.92     26.33 o 
   3  18  13        1.05       38.19     52.44 o 
  -3  19  13      142.09      128.18     60.20 o 
  -2  19  13       18.69        6.34     37.55 o 
  -1  19  13       78.63       78.80     25.73 o 
   0  19  13      107.23      170.46     37.13 o 
   1  19  13       60.74       68.97     26.65 o 
   2  19  13      123.85      137.82     52.76 o 
  -2  20  13      155.21      183.71     33.08 o 
  -1  20  13       35.07       21.52     32.62 o 
   0  20  13       28.11        0.00     22.42 o 
   1  20  13      501.33      535.70     54.62 o 
   2  20  13       16.45       10.72     33.99 o 
  -2  21  13       30.39       55.89     25.48 o 
  -1  21  13       31.51        0.00     22.19 o 
   0  21  13      365.06      382.69     53.48 o 
   1  21  13      126.88       69.66     33.07 o 
   2  21  13       25.95       75.46     75.42 o 
  -1  22  13       66.62      105.95     30.33 o 
   0  22  13      391.60      324.86     51.63 o 
   1  22  13      121.70      121.45     53.08 o 
  -1  23  13       17.50        0.00     25.15 o 
   0  23  13      144.54      176.21     43.37 o 
  -1 -22  14      243.66      339.86     78.33 o 
   0 -22  14      182.69      151.48     65.38 o 
   1 -22  14       31.60       84.16     50.49 o 
  -2 -21  14        6.79      110.05     46.61 o 
  -1 -21  14       50.84      122.35     56.32 o 
   0 -21  14      108.89      208.45     66.68 o 
   1 -21  14       12.67        0.00     31.07 o 
  -2 -20  14       80.47      106.17     42.73 o 
  -1 -20  14      229.45      316.56     71.21 o 
   0 -20  14      249.33      181.26     62.79 o 
   1 -20  14        0.60       14.24     35.60 o 
   2 -20  14       17.51       42.08     43.37 o 
  -2 -19  14        0.84        0.00     24.10 o 
  -1 -19  14       50.73       12.30     38.84 o 
   0 -19  14      136.19      131.18     37.92 o 
   1 -19  14      145.90      117.82     50.49 o 
   2 -19  14        7.36       34.96     41.43 o 
  -3 -18  14      151.55      110.57     76.39 o 
  -2 -18  14      107.30       93.50     32.63 o 
  -1 -18  14       24.69       29.78     34.96 o 
   0 -18  14      351.56      331.03    120.09 o 
   1 -18  14      146.58      108.76     48.55 o 
   2 -18  14        0.71       57.61     41.43 o 
  -3 -17  14       48.66       54.14     29.78 o 
  -2 -17  14       48.35        3.59     22.35 o 
  -1 -17  14      110.59       67.33     42.73 o 
   0 -17  14     1230.21     1388.08     97.47 o 
   1 -17  14      105.55      172.84     55.03 o 
   2 -17  14       13.95        0.00     29.13 o 
   3 -17  14       20.63        4.44     64.09 o 
  -3 -16  14       80.34       88.66     26.26 o 
  -2 -16  14      276.60      202.74     44.99 o 
  -1 -16  14       59.82       45.93     53.41 o 
   0 -16  14       19.27       37.61     50.82 o 
   1 -16  14      114.03      110.70     47.90 o 
   2 -16  14      102.49      123.77     37.50 o 
   3 -16  14       36.45       50.37     30.05 o 
  -3 -15  14       81.93       97.69     26.32 o 
  -2 -15  14      120.17      112.92     29.39 o 
  -1 -15  14       37.76       45.26     26.36 o 
   0 -15  14      658.65      798.61    120.73 o 
   1 -15  14       90.86       79.63     42.73 o 
   2 -15  14       99.39      113.22     36.40 o 
   3 -15  14       90.90      129.89     36.84 o 
  -3 -14  14      352.03      315.91     72.83 o 
  -2 -14  14      177.46      216.51     36.27 o 
  -1 -14  14      527.74      495.18     45.77 o 
   0 -14  14      937.34      931.34     60.88 o 
   1 -14  14      140.00      123.00     47.26 o 
   2 -14  14      355.85      338.18     50.05 o 
   3 -14  14       33.35       79.25     60.85 o 
  -4 -13  14        7.80       12.30     40.14 o 
  -3 -13  14        7.02       27.63     26.54 o 
  -2 -13  14       27.28       16.75     17.05 o 
  -1 -13  14      142.71      120.13     25.65 o 
   0 -13  14      502.95      455.31     56.66 o 
   1 -13  14      441.64      465.93     45.00 o 
   2 -13  14      258.90      250.75     44.29 o 
   3 -13  14       11.48        8.87     38.19 o 
  -4 -12  14       52.70       36.25     45.32 o 
  -3 -12  14        8.58        2.33     15.38 o 
  -2 -12  14      373.58      348.79     59.32 o 
  -1 -12  14      954.42      960.53     81.44 o 
   0 -12  14      304.81      298.85     34.24 o 
   1 -12  14       20.30        8.79     15.51 o 
   2 -12  14      306.15      233.14     90.95 o 
   3 -12  14      185.21      151.87     36.01 o 
  -4 -11  14      166.57      193.56     60.85 o 
  -3 -11  14       51.84       70.51     16.47 o 
  -2 -11  14      284.31      296.65     32.86 o 
  -1 -11  14      564.81      519.55     43.26 o 
   0 -11  14      600.97      637.22     43.33 o 
   1 -11  14      130.85      114.04     22.44 o 
   2 -11  14      373.14      344.22     47.70 o 
   3 -11  14      273.79      197.15     41.75 o 
   4 -11  14      128.04       84.80     57.61 o 
  -4 -10  14      104.34      136.59     50.49 o 
  -3 -10  14      522.88      407.84     74.45 o 
  -2 -10  14       27.47       15.66     17.98 o 
  -1 -10  14       22.03       19.37     15.11 o 
   0 -10  14      468.78      459.50     35.40 o 
   1 -10  14       64.48       86.89     20.09 o 
   2 -10  14      536.97      611.78     49.70 o 
   3 -10  14       37.00       42.84     25.51 o 
   4 -10  14       50.54       40.78     40.78 o 
  -4  -9  14       16.38       57.61     40.78 o 
  -3  -9  14      445.39      244.05     60.85 o 
  -2  -9  14      395.98      364.47     37.69 o 
  -1  -9  14      104.73       77.39     19.51 o 
   0  -9  14      312.07      338.47     36.55 o 
   1  -9  14       18.09        0.00     12.68 o 
   2  -9  14     1064.05     1030.73     64.89 o 
   3  -9  14      179.25      191.03     60.53 o 
   4  -9  14      171.87      295.20     73.80 o 
  -4  -8  14       49.54       13.59     33.02 o 
  -3  -8  14       86.38       33.66     34.96 o 
  -2  -8  14     1316.73     1315.36     59.01 o 
  -1  -8  14      465.91      457.29     32.53 o 
   0  -8  14        1.86        0.00     10.04 o 
   1  -8  14      952.51     1031.41     52.66 o 
   2  -8  14      341.32      318.32     38.03 o 
   3  -8  14       40.28       75.23     50.17 o 
   4  -8  14        1.66        5.83     37.55 o 
  -4  -7  14      418.82      339.86     66.03 o 
  -3  -7  14       17.64       12.30     31.07 o 
  -2  -7  14      966.10      915.58     52.65 o 
  -1  -7  14      621.87      676.27     38.85 o 
   0  -7  14      529.40      564.03     32.34 o 
   1  -7  14       52.45       50.82     16.35 o 
   2  -7  14       41.42       31.53     19.94 o 
   3  -7  14      322.49      329.43     40.56 o 
   4  -7  14       18.98        0.00     34.96 o 
  -4  -6  14      186.59      205.86     55.03 o 
  -3  -6  14      447.80      460.27     71.86 o 
  -2  -6  14      340.24      307.70     29.22 o 
  -1  -6  14      406.51      371.94     28.50 o 
   0  -6  14      120.93      115.00     16.81 o 
   1  -6  14      388.50      379.88     31.18 o 
   2  -6  14        3.91       18.56     17.13 o 
   3  -6  14      498.36      535.09     61.50 o 
   4  -6  14      103.69      158.60     56.97 o 
  -4  -5  14       91.80       95.81     44.67 o 
  -3  -5  14      746.35      857.75     97.75 o 
  -2  -5  14      100.99       96.31     21.24 o 
  -1  -5  14      515.84      589.70     41.11 o 
   0  -5  14     1021.99     1115.97     41.29 o 
   1  -5  14      898.02      949.07     48.34 o 
   2  -5  14      434.10      389.19     81.14 o 
   3  -5  14        9.11        6.55     17.70 o 
   4  -5  14       79.06      167.67     60.20 o 
  -4  -4  14       48.11        7.12     29.78 o 
  -3  -4  14      352.25      460.27     69.91 o 
  -2  -4  14      125.83      116.22     18.79 o 
  -1  -4  14      819.05      770.41     32.00 o 
   0  -4  14       43.99       43.52     11.55 o 
   1  -4  14      892.05      887.63     57.09 o 
   2  -4  14      392.82      369.61     37.51 o 
   3  -4  14      101.14       80.70     42.40 o 
   4  -4  14      147.48      217.51     62.79 o 
  -4  -3  14       27.95       58.26     33.02 o 
  -3  -3  14      227.14      212.98     49.85 o 
  -2  -3  14      347.68      301.72     26.71 o 
  -1  -3  14     1311.07     1335.85     40.22 o 
   0  -3  14      667.50      750.85     32.73 o 
   1  -3  14      571.24      556.11     32.21 o 
   2  -3  14       53.10       58.20     19.96 o 
   3  -3  14       86.75       84.65     23.31 o 
   4  -3  14      128.53       33.66     42.73 o 
  -4  -2  14       44.59       53.08     34.96 o 
  -3  -2  14      997.88      924.43     99.69 o 
  -2  -2  14      546.96      518.17     58.52 o 
  -1  -2  14      755.20      781.50     36.57 o 
   0  -2  14      978.63      975.75     43.74 o 
   1  -2  14       70.16       66.18     14.26 o 
   2  -2  14      260.56      241.77     30.49 o 
   3  -2  14      349.59      365.95     35.33 o 
   4  -2  14       23.10        0.00     33.02 o 
  -4  -1  14      295.01      319.15     58.91 o 
  -3  -1  14      314.42      353.46     58.91 o 
  -2  -1  14      378.41      381.13     24.10 o 
  -1  -1  14       73.41       73.53     10.89 o 
   0  -1  14     1134.81     1125.20     38.63 o 
   1  -1  14      744.99      729.67     36.98 o 
   2  -1  14      669.53      657.76     47.98 o 
   3  -1  14      245.69      240.31     27.86 o 
   4  -1  14       98.43      158.60     56.32 o 
  -4   0  14      346.90      370.29     62.15 o 
  -3   0  14     1741.35     1832.03    126.88 o 
  -2   0  14     3040.33     3062.03     69.95 o 
  -1   0  14      570.12      537.52     25.22 o 
   0   0  14        1.32        8.55      8.67 o 
   1   0  14      219.23      259.03     31.71 o 
   2   0  14      253.49      244.14     30.45 o 
   3   0  14        1.85        0.00     18.42 o 
   4   0  14      770.63      630.53     95.16 o 
  -4   1  14      292.02      302.98     41.42 o 
  -3   1  14      304.62      305.53     40.73 o 
  -2   1  14      381.86      401.22     21.36 o 
  -1   1  14       67.23       52.89     10.31 o 
   0   1  14     1164.49     1198.85     41.96 o 
   1   1  14      740.58      731.44     36.99 o 
   2   1  14      688.27      719.32     49.85 o 
   3   1  14      240.20      204.41     15.96 o 
   4   1  14       95.61      136.59     53.73 o 
  -4   2  14       47.09       37.06     21.50 o 
  -3   2  14      993.05     1098.90     73.66 o 
  -2   2  14      529.56      505.32     25.59 o 
  -1   2  14      760.35      799.30     30.22 o 
   0   2  14      967.48     1034.51     41.01 o 
   1   2  14       73.30       70.28     14.48 o 
   2   2  14      266.51      266.91     31.34 o 
   3   2  14      344.90      186.56     41.59 o 
   4   2  14       23.52       66.03     44.02 o 
  -4   3  14       27.59        7.77     27.84 o 
  -3   3  14      234.24      260.89     52.44 o 
  -2   3  14      339.53      320.71     20.30 o 
  -1   3  14     1297.74     1255.04     53.69 o 
   0   3  14      669.15      737.86     31.30 o 
   1   3  14      571.09      584.42     32.93 o 
   2   3  14       52.20       45.05     18.83 o 
   3   3  14       88.70       49.73     29.84 o 
   4   3  14      124.77      132.06     53.73 o 
  -4   4  14       49.34       69.91     35.60 o 
  -3   4  14      343.58      286.78     56.97 o 
  -2   4  14      121.79      117.96     14.83 o 
  -1   4  14      828.24      832.59     31.88 o 
   0   4  14       46.94       16.45      9.87 o 
   1   4  14      912.28      924.11     38.63 o 
   2   4  14      398.95      409.54     60.48 o 
   3   4  14      104.81      166.75     39.81 o 
   4   4  14      146.77      158.60     57.61 o 
  -4   5  14       90.31      151.48     44.02 o 
  -3   5  14      749.16      888.82     94.51 o 
  -2   5  14       99.57       86.75     13.00 o 
  -1   5  14      531.02      534.71     26.36 o 
   0   5  14     1055.72     1095.05     41.27 o 
   1   5  14      885.06      879.12     38.27 o 
   2   5  14      430.05      423.15     66.02 o 
   3   5  14        8.02       16.36     27.62 o 
   4   5  14       83.35        0.00     36.90 o 
  -4   6  14      181.29      225.93     53.73 o 
  -3   6  14      448.76      429.20     67.33 o 
  -2   6  14      323.76      347.28     23.46 o 
  -1   6  14      419.02      412.05     35.44 o 
   0   6  14      114.69      139.13     25.50 o 
   1   6  14      385.01      384.94     27.99 o 
   2   6  14        4.41        0.00     21.93 o 
   3   6  14      496.86      570.97     93.87 o 
   4   6  14      103.31       64.74     47.26 o 
  -4   7  14      420.34      427.90     67.97 o 
  -3   7  14       15.69        0.00     27.19 o 
  -2   7  14      958.72      945.02     49.88 o 
  -1   7  14      615.35      611.79     43.74 o 
   0   7  14      528.77      486.78     43.95 o 
   1   7  14       44.80       38.54     14.46 o 
   2   7  14       37.81       41.56     19.29 o 
   3   7  14      320.08      229.17     62.15 o 
   4   7  14       20.14        0.00     33.02 o 
  -4   8  14       48.02       60.85     38.84 o 
  -3   8  14       88.57       80.27     40.14 o 
  -2   8  14     1302.81     1215.12     94.51 o 
  -1   8  14      468.79      502.29     79.63 o 
   0   8  14        1.72        2.03      9.52 o 
   1   8  14      970.33     1027.90     70.55 o 
   2   8  14      355.71      443.81     83.38 o 
   3   8  14       42.92       51.79     45.32 o 
   4   8  14        1.63        0.00     35.60 o 
  -4   9  14       15.89       12.95     29.78 o 
  -3   9  14      445.58      493.29     75.74 o 
  -2   9  14      400.00      392.59     53.08 o 
  -1   9  14      100.37       44.38     17.61 o 
   0   9  14      316.33      309.66     32.81 o 
   1   9  14       18.33       31.35     22.52 o 
   2   9  14     1082.57      930.50     60.07 o 
   3   9  14      177.07      206.51     60.20 o 
   4   9  14      167.21      334.68     78.33 o 
  -4  10  14      102.84       55.03     36.25 o 
  -3  10  14      530.11      403.30     70.56 o 
  -2  10  14       26.92       20.66     13.62 o 
  -1  10  14       22.43       18.37     15.76 o 
   0  10  14      471.05      510.87     28.26 o 
   1  10  14       63.40       42.53     22.85 o 
   2  10  14      551.68      518.84     44.89 o 
   3  10  14       35.63        0.00     37.55 o 
   4  10  14       50.19       22.66     45.32 o 
  -4  11  14      163.85      192.91     54.38 o 
  -3  11  14       56.81        3.88     33.02 o 
  -2  11  14      287.77      268.12     49.85 o 
  -1  11  14      547.89      531.19     43.48 o 
   0  11  14      580.60      627.67     42.87 o 
   1  11  14      140.98      127.77     22.22 o 
   2  11  14      382.41      474.13     42.90 o 
   3  11  14      272.14      244.70     66.68 o 
   4  11  14      126.66      140.48     61.50 o 
  -4  12  14       49.95       87.39     45.96 o 
  -3  12  14        8.43        0.00     27.84 o 
  -2  12  14      385.41      358.50     35.81 o 
  -1  12  14      965.33      942.85    102.01 o 
   0  12  14      303.03      306.88     35.13 o 
   1  12  14       21.72       29.79     20.37 o 
   2  12  14      304.14      339.30     38.25 o 
   3  12  14      188.25      149.54     62.15 o 
  -4  13  14        9.48       54.38     40.78 o 
  -3  13  14        6.14       20.07     38.84 o 
  -2  13  14       27.54       16.92     17.82 o 
  -1  13  14      148.32      159.88     27.56 o 
   0  13  14      493.80      502.29     40.35 o 
   1  13  14      430.02      522.12     40.25 o 
   2  13  14      268.92      237.38     33.50 o 
   3  13  14       10.47        0.00     38.19 o 
  -3  14  14      355.01      398.13     78.33 o 
  -2  14  14      178.93      215.03     30.47 o 
  -1  14  14      539.51      620.61     77.10 o 
   0  14  14      943.43      892.49     61.62 o 
   1  14  14      133.36      171.53     29.64 o 
   2  14  14      360.35      335.34     39.95 o 
   3  14  14       34.41        0.00     33.66 o 
  -3  15  14       87.02       68.62     49.20 o 
  -2  15  14      123.20      160.72     28.13 o 
  -1  15  14       38.12       32.66     17.31 o 
   0  15  14      659.61      638.44     52.94 o 
   1  15  14       91.52       88.84     26.62 o 
   2  15  14      103.48      114.59     28.61 o 
   3  15  14       90.42      168.96     66.03 o 
  -3  16  14       78.83       84.80     55.03 o 
  -2  16  14      281.43      276.72     34.96 o 
  -1  16  14       63.70       52.47     18.68 o 
   0  16  14       19.49       35.67     21.63 o 
   1  16  14      120.79      151.10     38.51 o 
   2  16  14      102.46      134.31     34.79 o 
   3  16  14       34.19       51.14     53.73 o 
  -3  17  14       47.79       42.08     44.67 o 
  -2  17  14       48.54        0.00     47.90 o 
  -1  17  14      105.84      144.24     25.06 o 
   0  17  14     1229.31     1243.38    107.14 o 
   1  17  14       99.92       59.45     37.26 o 
   2  17  14       13.66        0.00     25.57 o 
   3  17  14       19.74        0.00     42.73 o 
  -3  18  14      151.41      442.79     95.16 o 
  -2  18  14      105.85      103.78     26.77 o 
  -1  18  14       22.67       11.29     17.11 o 
   0  18  14      351.54      302.73     58.91 o 
   1  18  14      148.82      120.54     30.79 o 
   2  18  14        0.83       29.78     26.07 o 
  -2  19  14        0.92        4.05     19.32 o 
  -1  19  14       49.02       74.54     25.51 o 
   0  19  14      140.03      101.38     34.91 o 
   1  19  14      154.15      160.45     34.10 o 
   2  19  14        8.60       17.78     25.73 o 
  -2  20  14       85.15       84.94     25.81 o 
  -1  20  14      224.78      268.20     32.34 o 
   0  20  14      246.31      228.39     44.79 o 
   1  20  14        0.62        8.75     32.37 o 
   2  20  14       16.15       24.64     25.88 o 
  -2  21  14        6.44        0.00     20.66 o 
  -1  21  14       54.05       77.35     22.31 o 
   0  21  14      111.30       88.60     32.49 o 
   1  21  14       12.94       34.85     30.13 o 
  -1  22  14      241.20      290.78     40.70 o 
   0  22  14      177.97      210.24     47.90 o 
   1  22  14       34.45       45.64     32.96 o 
   0 -22  15      121.31      122.35     67.33 o 
  -1 -21  15       79.55       73.80     49.20 o 
   0 -21  15      161.87      211.04     68.62 o 
   1 -21  15       16.12        0.00     37.55 o 
  -2 -20  15       12.08        0.00     31.07 o 
  -1 -20  15        8.38        0.00     31.07 o 
   0 -20  15        6.95        0.00     36.25 o 
   1 -20  15       20.28        0.00     33.02 o 
  -2 -19  15       14.09       28.48     31.72 o 
  -1 -19  15       62.12       89.34     45.96 o 
   0 -19  15      193.56      249.70     48.06 o 
   1 -19  15      210.67      116.52     54.38 o 
   2 -19  15       76.93      105.52     53.08 o 
  -2 -18  15       17.70       64.88     28.02 o 
  -1 -18  15      126.85      108.11     47.26 o 
   0 -18  15       72.79       45.62     32.95 o 
   1 -18  15        1.45        0.00     32.37 o 
   2 -18  15       76.05       55.03     45.96 o 
  -3 -17  15       96.95       95.25     44.99 o 
  -2 -17  15      108.45      117.20     71.21 o 
  -1 -17  15      186.68      132.06     48.55 o 
   0 -17  15      695.21      756.35    124.29 o 
   1 -17  15      129.68      178.02     56.32 o 
   2 -17  15       55.80       68.62     44.02 o 
  -3 -16  15       44.60       26.20     21.98 o 
  -2 -16  15      109.71      155.60     89.01 o 
  -1 -16  15      135.50      130.12     49.20 o 
   0 -16  15       28.33        0.00     21.84 o 
   1 -16  15        3.28        0.00     27.84 o 
   2 -16  15      162.88      123.65     52.44 o 
   3 -16  15      254.10      243.16     46.16 o 
  -3 -15  15       13.36       49.36     21.11 o 
  -2 -15  15       30.21       40.08     39.49 o 
  -1 -15  15      195.63      144.86     56.00 o 
   0 -15  15      492.08      576.79    100.34 o 
   1 -15  15       26.92       34.96     36.25 o 
   2 -15  15       78.26       72.74     34.38 o 
   3 -15  15        2.72        0.00     25.94 o 
  -3 -14  15       81.42      135.09     27.98 o 
  -2 -14  15      105.26      114.94     31.48 o 
  -1 -14  15      188.72      241.72     42.73 o 
   0 -14  15      178.03      236.90     75.09 o 
   1 -14  15       41.49       30.43     35.60 o 
   2 -14  15      289.58      218.89     44.29 o 
   3 -14  15      238.99      239.90     45.33 o 
  -3 -13  15      191.49      158.40     27.48 o 
  -2 -13  15      121.59      115.41     30.47 o 
  -1 -13  15      537.09      549.76     71.75 o 
   0 -13  15      146.90      147.57     27.24 o 
   1 -13  15        0.44       17.48     29.78 o 
   2 -13  15       96.60      129.24     36.54 o 
   3 -13  15       11.76        0.00     23.59 o 
  -4 -12  15       37.04        7.12     39.49 o 
  -3 -12  15      137.67      159.89     25.54 o 
  -2 -12  15       19.39        3.65     16.58 o 
  -1 -12  15      352.73      336.51     36.41 o 
   0 -12  15     1023.63     1045.36     76.63 o 
   1 -12  15      139.21      191.53     27.51 o 
   2 -12  15       29.02        0.00     22.50 o 
   3 -12  15       37.64       92.92     31.61 o 
  -4 -11  15       36.98       16.83     44.67 o 
  -3 -11  15       10.45       33.77     22.33 o 
  -2 -11  15      244.08      196.14     28.43 o 
  -1 -11  15      206.36      151.81     26.68 o 
   0 -11  15      604.46      647.50     48.04 o 
   1 -11  15       11.28       36.50     17.75 o 
   2 -11  15       53.67       63.51     27.53 o 
   3 -11  15        0.53       34.56     25.47 o 
  -4 -10  15       72.68      120.41     55.03 o 
  -3 -10  15       68.11       90.04     22.01 o 
  -2 -10  15      738.22      729.37     50.37 o 
  -1 -10  15     1045.91     1093.79     63.50 o 
   0 -10  15       24.94        2.40     12.78 o 
   1 -10  15      735.86      823.02     49.23 o 
   2 -10  15      129.54      187.99     96.13 o 
   3 -10  15        7.02        9.77     59.56 o 
  -4  -9  15      196.01      236.29     66.03 o 
  -3  -9  15      222.30      252.47     65.38 o 
  -2  -9  15      446.56      378.11     58.45 o 
  -1  -9  15       11.00        0.00     14.14 o 
   0  -9  15      293.58      290.60     41.39 o 
   1  -9  15     1350.72     1326.77     63.38 o 
   2  -9  15      137.71       85.17     30.77 o 
   3  -9  15       70.20      123.03     32.08 o 
   4  -9  15       75.38        0.00     40.14 o 
  -4  -8  15       33.00       45.32     38.84 o 
  -3  -8  15       55.63       69.27     42.08 o 
  -2  -8  15        5.46        7.97     14.83 o 
  -1  -8  15     1012.79     1070.38     60.04 o 
   0  -8  15      281.06      250.81     26.70 o 
   1  -8  15      731.20      755.88     53.26 o 
   2  -8  15       40.95       26.11     25.28 o 
   3  -8  15      255.68      291.24     43.46 o 
   4  -8  15        5.00       35.60     47.90 o 
  -4  -7  15       47.30       39.49     36.25 o 
  -3  -7  15       12.45       18.77     33.66 o 
  -2  -7  15      415.64      364.50     33.13 o 
  -1  -7  15      167.50      164.52     24.23 o 
   0  -7  15      510.70      574.84     34.18 o 
   1  -7  15      143.53      204.37     25.30 o 
   2  -7  15      265.35      330.23     41.18 o 
   3  -7  15       50.44       25.55     21.43 o 
   4  -7  15       19.37       45.32     46.61 o 
  -4  -6  15       84.73       48.55     38.84 o 
  -3  -6  15      167.27       84.80     40.78 o 
  -2  -6  15       20.17       28.78     13.78 o 
  -1  -6  15       88.11       80.99     18.78 o 
   0  -6  15      307.74      319.41     24.00 o 
   1  -6  15       20.96        2.37     12.89 o 
   2  -6  15     1290.79     1401.96    100.65 o 
   3  -6  15       27.71       38.46     24.78 o 
   4  -6  15        9.53       99.69     55.03 o 
  -4  -5  15       34.07       56.97     39.49 o 
  -3  -5  15       33.55        5.83     27.84 o 
  -2  -5  15       42.07       68.35     17.09 o 
  -1  -5  15      299.71      261.67     24.48 o 
   0  -5  15      203.21      250.80     20.45 o 
   1  -5  15     1559.36     1621.42     61.32 o 
   2  -5  15      294.57      312.63     35.66 o 
   3  -5  15       11.68       35.22     21.90 o 
   4  -5  15       70.60      133.36     57.61 o 
  -4  -4  15      228.99      266.06     57.61 o 
  -3  -4  15       63.55      110.05     42.08 o 
  -2  -4  15      224.25      171.65     35.73 o 
  -1  -4  15      528.56      509.12     27.35 o 
   0  -4  15      440.57      468.67     27.17 o 
   1  -4  15      747.83      806.16     45.63 o 
   2  -4  15      332.16      318.89     36.29 o 
   3  -4  15      416.92      342.82     40.94 o 
   4  -4  15       62.56       97.75     51.14 o 
  -4  -3  15       37.56       34.96     35.60 o 
  -3  -3  15      748.10      662.25     88.04 o 
  -2  -3  15      130.40      119.97     18.72 o 
  -1  -3  15      472.07      488.18     29.85 o 
   0  -3  15      225.85      221.20     18.72 o 
   1  -3  15     1035.49     1082.60     54.13 o 
   2  -3  15       18.26        0.00     16.41 o 
   3  -3  15       41.92        0.00     40.78 o 
   4  -3  15       15.56       51.14     44.02 o 
  -4  -2  15       55.83       38.84     31.72 o 
  -3  -2  15      407.27      469.34     70.56 o 
  -2  -2  15      758.45      641.09     39.72 o 
  -1  -2  15      122.77      122.31     13.98 o 
   0  -2  15     2729.69     2863.81     66.82 o 
   1  -2  15      251.64      234.34     34.57 o 
   2  -2  15      554.29      482.34     55.38 o 
   3  -2  15      265.70      290.72     35.38 o 
   4  -2  15       30.81       18.77     40.14 o 
  -4  -1  15      199.58      202.62     51.14 o 
  -3  -1  15      622.59      708.21     86.10 o 
  -2  -1  15      884.46      841.39     42.53 o 
  -1  -1  15       20.66       26.07      9.48 o 
   0  -1  15       84.83       75.74     13.21 o 
   1  -1  15       56.12       57.69     15.97 o 
   2  -1  15       65.56       86.50     22.79 o 
   3  -1  15       10.59       38.84     20.39 o 
   4  -1  15      156.27      115.23     55.67 o 
  -4   0  15       60.66       49.85     38.19 o 
  -3   0  15       24.46       84.16     38.84 o 
  -2   0  15      168.43      155.55     18.03 o 
  -1   0  15       77.73       69.58     13.82 o 
   0   0  15     1082.69     1107.65     51.00 o 
   1   0  15      384.97      336.81     29.29 o 
   2   0  15      171.60      267.41     70.96 o 
   3   0  15       31.70       72.43     31.07 o 
   4   0  15        3.05       33.02     40.14 o 
  -4   1  15      205.63      153.30     32.46 o 
  -3   1  15      612.45      611.76     58.54 o 
  -2   1  15      906.26      850.46     36.38 o 
  -1   1  15       17.09       12.14      9.22 o 
   0   1  15       93.28       91.25     13.57 o 
   1   1  15       50.72       54.14     16.02 o 
   2   1  15       68.01       63.36     22.26 o 
   3   1  15       11.27       13.93     26.87 o 
   4   1  15      160.96       89.98     50.49 o 
  -4   2  15       53.60        0.00     28.48 o 
  -3   2  15      406.30      375.47     66.68 o 
  -2   2  15      746.08      729.36     37.39 o 
  -1   2  15      118.61      101.63     13.61 o 
   0   2  15     2697.17     2823.93     72.88 o 
   1   2  15      244.66      199.76     23.45 o 
   2   2  15      546.98      561.34     44.99 o 
   3   2  15      254.24      178.02     59.56 o 
   4   2  15       29.75        0.00     37.55 o 
  -4   3  15       35.06       44.67     33.02 o 
  -3   3  15      759.37      846.10     93.22 o 
  -2   3  15      133.66      101.96     18.99 o 
  -1   3  15      477.54      456.20     25.42 o 
   0   3  15      230.38      231.39     20.82 o 
   1   3  15     1054.34     1092.24     53.84 o 
   2   3  15       19.09       27.58     28.90 o 
   3   3  15       38.18       27.25     51.47 o 
   4   3  15       15.48       42.08     43.37 o 
  -4   4  15      224.27      384.53     66.68 o 
  -3   4  15       60.54       61.50     38.19 o 
  -2   4  15      236.35      163.54     55.67 o 
  -1   4  15      514.01      511.61     27.83 o 
   0   4  15      436.27      412.67     27.27 o 
   1   4  15      746.52      822.52     58.87 o 
   2   4  15      321.21      278.05     33.70 o 
   3   4  15      413.51      441.19     37.22 o 
   4   4  15       62.86       71.21     50.49 o 
  -4   5  15       30.96       47.26     37.55 o 
  -3   5  15       36.22       10.36     29.78 o 
  -2   5  15       46.76       39.37     16.32 o 
  -1   5  15      282.91      268.83     20.55 o 
   0   5  15      195.20      204.84     19.85 o 
   1   5  15     1581.36     1641.47     56.43 o 
   2   5  15      294.33      313.55     35.24 o 
   3   5  15       13.40        0.97     11.05 o 
   4   5  15       72.25      121.70     53.73 o 
  -4   6  15       85.31       89.34     44.02 o 
  -3   6  15      176.75      172.20     47.26 o 
  -2   6  15       21.32        4.43     33.34 o 
  -1   6  15       85.90       63.57     19.92 o 
   0   6  15      289.86      265.72     22.47 o 
   1   6  15       20.60       23.22     13.23 o 
   2   6  15     1266.35     1232.84     81.87 o 
   3   6  15       27.63        0.00     37.55 o 
   4   6  15        9.34        0.00     38.19 o 
  -4   7  15       44.49        0.00     29.78 o 
  -3   7  15       12.85        0.00     29.78 o 
  -2   7  15      402.07      430.84     36.55 o 
  -1   7  15      166.55      133.55     24.02 o 
   0   7  15      512.27      476.08     29.98 o 
   1   7  15      142.19      154.12     32.89 o 
   2   7  15      262.93      259.62     43.02 o 
   3   7  15       51.74      143.07     58.26 o 
   4   7  15       20.01       14.89     44.67 o 
  -4   8  15       31.89       37.55     34.96 o 
  -3   8  15       52.58       63.44     39.49 o 
  -2   8  15        4.07        0.00     21.04 o 
  -1   8  15     1005.04     1126.21     58.44 o 
   0   8  15      292.83      361.59     25.78 o 
   1   8  15      736.96      812.88     53.07 o 
   2   8  15       37.14        4.81     17.33 o 
   3   8  15      250.14      266.71     73.15 o 
   4   8  15        5.16        0.00     39.49 o 
  -4   9  15      191.42      238.88     61.50 o 
  -3   9  15      216.46      190.32     53.08 o 
  -2   9  15      452.33      443.29     37.54 o 
  -1   9  15       11.70       11.78     16.30 o 
   0   9  15      300.24      344.31     23.57 o 
   1   9  15     1354.95     1352.86     60.38 o 
   2   9  15      135.64      130.16     26.30 o 
   3   9  15       76.79       77.68     48.55 o 
   4   9  15       74.57       49.20     47.26 o 
  -4  10  15       75.18       75.09     42.08 o 
  -3  10  15       66.22       52.44     38.19 o 
  -2  10  15      714.73      716.37     96.13 o 
  -1  10  15     1059.24     1081.83     63.33 o 
   0  10  15       23.92        5.21     13.54 o 
   1  10  15      730.53      735.63     46.53 o 
   2  10  15      123.96       74.50     24.58 o 
   3  10  15        5.88        0.00     37.55 o 
  -4  11  15       40.26      111.35     47.90 o 
  -3  11  15        9.79       71.86     38.19 o 
  -2  11  15      235.08      227.16     29.81 o 
  -1  11  15      217.19      200.11     36.18 o 
   0  11  15      596.87      672.26     39.95 o 
   1  11  15        9.00        0.00     14.42 o 
   2  11  15       51.72       56.01     32.73 o 
   3  11  15        0.23       45.32     46.61 o 
  -4  12  15       36.74       42.73     41.43 o 
  -3  12  15      133.51      139.18     51.79 o 
  -2  12  15       20.64        0.00     44.34 o 
  -1  12  15      358.95      339.41     38.16 o 
   0  12  15     1024.81     1017.66     77.74 o 
   1  12  15      142.38      155.69     25.23 o 
   2  12  15       35.11       40.84     20.21 o 
   3  12  15       37.46        0.00     42.73 o 
  -3  13  15      191.14      139.83     53.08 o 
  -2  13  15      121.10      164.22     44.99 o 
  -1  13  15      519.15      491.07     45.10 o 
   0  13  15      152.17      148.91     29.25 o 
   1  13  15        0.78        0.00     15.37 o 
   2  13  15       94.08       57.64     23.77 o 
   3  13  15       11.77       43.37     48.55 o 
  -3  14  15       82.44       78.33     46.61 o 
  -2  14  15      103.60      118.24     53.73 o 
  -1  14  15      195.82      148.61     28.47 o 
   0  14  15      180.49      202.13     31.54 o 
   1  14  15       40.70       48.51     23.53 o 
   2  14  15      292.28      241.63     35.44 o 
   3  14  15      242.56      170.26     68.62 o 
  -3  15  15       13.34        0.00     42.08 o 
  -2  15  15       29.37       24.10     52.11 o 
  -1  15  15      192.26      258.19     36.19 o 
   0  15  15      488.32      523.49     49.43 o 
   1  15  15       32.08       55.64     22.85 o 
   2  15  15       79.48       50.04     53.08 o 
   3  15  15        1.89       52.44     47.90 o 
  -3  16  15       45.69       16.18     36.90 o 
  -2  16  15      101.50       67.60     27.19 o 
  -1  16  15      130.43      123.17     28.66 o 
   0  16  15       25.34        0.00     22.87 o 
   1  16  15        3.07        0.00     20.02 o 
   2  16  15      166.31       94.68     33.31 o 
   3  16  15      250.76      296.49     79.63 o 
  -3  17  15      100.31      124.94     58.91 o 
  -2  17  15      111.33       86.33     25.39 o 
  -1  17  15      183.77      239.51     30.06 o 
   0  17  15      707.36      719.73     69.87 o 
   1  17  15      128.57      143.65     31.45 o 
   2  17  15       54.41       53.94     30.27 o 
  -2  18  15       17.36       24.69     21.88 o 
  -1  18  15      125.17      148.59     25.86 o 
   0  18  15       69.63       45.31     41.43 o 
   1  18  15        1.81       23.71     31.07 o 
   2  18  15       76.98      116.19     34.31 o 
  -2  19  15       15.64       22.76     23.30 o 
  -1  19  15       57.87       61.08     21.19 o 
   0  19  15      190.51      210.09     45.67 o 
   1  19  15      210.52      273.29     46.58 o 
   2  19  15       75.98      110.65     56.00 o 
  -2  20  15       12.21        0.00     19.90 o 
  -1  20  15        9.36       26.56     22.52 o 
   0  20  15        6.05       13.90     27.69 o 
   1  20  15       19.77       47.03     41.43 o 
  -1  21  15       80.11       57.94     21.65 o 
   0  21  15      162.22      180.64     43.39 o 
   1  21  15       14.19       21.40     66.68 o 
   0  22  15      117.24      139.60     40.71 o 
  -1 -21  16      109.02      101.64     50.49 o 
   0 -21  16       51.49       15.54     45.32 o 
  -1 -20  16      198.19      161.84     58.26 o 
   0 -20  16       29.79       20.72     41.43 o 
   1 -20  16      122.13       80.27     51.14 o 
  -2 -19  16       20.97       19.42     32.37 o 
  -1 -19  16       67.55      124.94     51.79 o 
   0 -19  16       15.46       22.66     42.08 o 
   1 -19  16      112.53      128.82     56.32 o 
  -2 -18  16      180.17      154.53     49.85 o 
  -1 -18  16      300.46      398.13     77.04 o 
   0 -18  16      284.41      265.46    123.97 o 
   1 -18  16      157.07      131.41     53.73 o 
   2 -18  16       90.66       91.93     51.79 o 
  -2 -17  16       59.07       34.48     27.90 o 
  -1 -17  16       16.46        7.12     36.25 o 
   0 -17  16       52.09       50.23     30.97 o 
   1 -17  16      139.67      328.86     71.21 o 
   2 -17  16       95.37       58.91     47.26 o 
  -3 -16  16      172.02      155.25     31.73 o 
  -2 -16  16      156.87      174.55     61.18 o 
  -1 -16  16       34.78        0.00     29.13 o 
   0 -16  16       70.20       63.77     30.17 o 
   1 -16  16      131.37      141.12     55.67 o 
   2 -16  16        6.59        0.00     33.66 o 
  -3 -15  16      107.36      158.32     30.28 o 
  -2 -15  16       66.58       44.37     26.88 o 
  -1 -15  16      181.33      178.67     51.79 o 
   0 -15  16      156.77      191.19     39.50 o 
   1 -15  16        2.78       53.08     42.08 o 
   2 -15  16       91.09       42.08     40.78 o 
   3 -15  16      102.65      107.12     37.15 o 
  -3 -14  16      105.65      117.71     59.88 o 
  -2 -14  16      298.55      244.66     41.62 o 
  -1 -14  16      546.65      580.40     62.06 o 
   0 -14  16      428.14      442.44     69.91 o 
   1 -14  16      117.01       52.44     38.84 o 
   2 -14  16       33.51       48.93     32.62 o 
   3 -14  16       45.09       68.46     33.03 o 
  -3 -13  16       61.02       25.25     18.28 o 
  -2 -13  16      136.34       94.51     29.41 o 
  -1 -13  16      122.07       80.14     23.63 o 
   0 -13  16      703.43      720.19     66.99 o 
   1 -13  16      302.69      381.29     74.45 o 
   2 -13  16      149.12      106.19     36.34 o 
   3 -13  16       81.43       67.78     34.32 o 
  -3 -12  16       51.66       83.17     21.88 o 
  -2 -12  16      294.70      288.23     54.74 o 
  -1 -12  16       27.91       23.61     19.99 o 
   0 -12  16      465.48      437.94     42.90 o 
   1 -12  16      441.05      442.79     77.68 o 
   2 -12  16       84.63       57.50     74.77 o 
   3 -12  16        9.56        0.00     35.93 o 
  -4 -11  16       75.45       67.33     51.14 o 
  -3 -11  16       15.94        0.00     13.66 o 
  -2 -11  16      583.17      551.01     54.90 o 
  -1 -11  16     1123.60     1086.56     65.07 o 
   0 -11  16       77.38      100.45     23.85 o 
   1 -11  16      717.42      751.28     50.02 o 
   2 -11  16       57.94       89.85     32.96 o 
   3 -11  16      230.95      165.34     38.03 o 
  -4 -10  16        2.24        0.00     37.55 o 
  -3 -10  16      472.56      536.87     35.45 o 
  -2 -10  16       61.04       89.96     21.23 o 
  -1 -10  16      215.64      274.10     60.33 o 
   0 -10  16      245.04      201.29     29.73 o 
   1 -10  16      318.47      350.62     33.67 o 
   2 -10  16      250.38      290.27     47.37 o 
   3 -10  16       32.86      111.27     32.49 o 
  -4  -9  16       16.83        0.00     36.25 o 
  -3  -9  16      119.91      140.48     54.38 o 
  -2  -9  16       90.91       68.73     28.66 o 
  -1  -9  16      112.03      124.88     25.04 o 
   0  -9  16     1297.39     1301.32     59.25 o 
   1  -9  16      146.33      157.29     25.79 o 
   2  -9  16       34.77       63.99     53.73 o 
   3  -9  16      156.33      189.41     38.68 o 
  -4  -8  16       14.31       18.77     40.78 o 
  -3  -8  16      106.57      133.36     51.14 o 
  -2  -8  16       96.21       71.71     20.00 o 
  -1  -8  16       18.89       46.15     18.55 o 
   0  -8  16      197.03      203.08     34.95 o 
   1  -8  16      935.74      919.62     51.20 o 
   2  -8  16      506.26      433.24     55.30 o 
   3  -8  16       63.10       80.15     62.79 o 
  -4  -7  16      116.12       76.39     45.96 o 
  -3  -7  16       23.48        0.65     34.96 o 
  -2  -7  16      262.73      277.35     30.11 o 
  -1  -7  16     1087.46     1146.01     61.80 o 
   0  -7  16      214.68      250.32     26.91 o 
   1  -7  16      307.10      399.04     55.50 o 
   2  -7  16      623.20      602.15     51.57 o 
   3  -7  16      546.70      651.99     60.59 o 
   4  -7  16       57.70       44.67     45.32 o 
  -4  -6  16       70.34       43.37     35.60 o 
  -3  -6  16      114.07       52.44     37.55 o 
  -2  -6  16      443.32      392.61     39.14 o 
  -1  -6  16     1389.16     1417.17     66.40 o 
   0  -6  16      278.96      269.30     36.51 o 
   1  -6  16     1023.64     1081.28     56.42 o 
   2  -6  16       58.54       41.57     28.50 o 
   3  -6  16       54.56       45.59     25.88 o 
   4  -6  16      127.90      187.09     68.62 o 
  -4  -5  16      228.27      345.69     69.91 o 
  -3  -5  16      190.75      119.76     49.20 o 
  -2  -5  16      247.95      243.57     29.79 o 
  -1  -5  16     1566.63     1579.30     59.53 o 
   0  -5  16      388.12      390.02     29.82 o 
   1  -5  16       92.08       95.56     19.24 o 
   2  -5  16      246.56      178.11     29.72 o 
   3  -5  16      344.61      298.91    105.84 o 
   4  -5  16      192.05       87.39     56.32 o 
  -4  -4  16        4.88       17.48     33.02 o 
  -3  -4  16      469.84      412.37     69.27 o 
  -2  -4  16      202.76      144.60     22.19 o 
  -1  -4  16       79.56       74.71     16.46 o 
   0  -4  16      225.65      207.72     20.02 o 
   1  -4  16      706.18      745.52     45.14 o 
   2  -4  16       46.85       59.02     22.90 o 
   3  -4  16        7.85        0.00     20.07 o 
   4  -4  16      225.53      197.44     68.62 o 
  -4  -3  16      104.70      128.18     45.32 o 
  -3  -3  16       97.77       78.98     38.19 o 
  -2  -3  16     1768.17     1693.92     68.87 o 
  -1  -3  16      388.64      416.90     28.61 o 
   0  -3  16      552.37      562.75     29.67 o 
   1  -3  16        3.35        0.00     13.09 o 
   2  -3  16      993.19     1074.97     66.50 o 
   3  -3  16      125.06      100.38     28.22 o 
   4  -3  16      113.10       61.50     53.73 o 
  -4  -2  16       21.74        0.00     33.02 o 
  -3  -2  16       15.60        0.00     27.19 o 
  -2  -2  16      218.42      232.03     25.32 o 
  -1  -2  16      305.31      277.94     20.22 o 
   0  -2  16      576.24      585.19     30.36 o 
   1  -2  16       99.34       93.75     18.97 o 
   2  -2  16      139.46      136.00     26.96 o 
   3  -2  16      191.44      170.02     52.76 o 
   4  -2  16        6.14        1.94     43.37 o 
  -4  -1  16      354.99      420.14     71.21 o 
  -3  -1  16      144.16      112.64     42.08 o 
  -2  -1  16      764.83      746.40     39.64 o 
  -1  -1  16      772.03      800.64     37.27 o 
   0  -1  16      165.57      125.67     15.66 o 
   1  -1  16      173.15      183.20     23.53 o 
   2  -1  16        0.17       30.00     19.15 o 
   3  -1  16      164.51      150.24     29.89 o 
   4  -1  16       37.29       43.37     44.67 o 
  -4   0  16       21.48       27.12     25.98 o 
  -3   0  16      198.89      175.32     35.67 o 
  -2   0  16      417.20      453.48     29.43 o 
  -1   0  16      144.43      152.54     16.79 o 
   0   0  16       17.77       60.68     12.66 o 
   1   0  16        0.54        0.00     12.96 o 
   2   0  16      600.10      621.58     71.44 o 
   3   0  16       11.85       25.91     19.23 o 
   4   0  16      170.18      214.28     68.62 o 
  -4   1  16      359.97      328.49     44.85 o 
  -3   1  16      137.64      184.26     35.17 o 
  -2   1  16      775.28      772.45     48.52 o 
  -1   1  16      784.56      789.10     34.45 o 
   0   1  16      173.43      160.34     21.02 o 
   1   1  16      163.78      162.00     33.73 o 
   2   1  16        0.22        0.00     17.37 o 
   3   1  16      174.72      144.03     57.61 o 
   4   1  16       37.30       20.07     44.67 o 
  -4   2  16       23.72       24.60     34.96 o 
  -3   2  16       13.13       90.63     38.19 o 
  -2   2  16      207.99      234.37     29.30 o 
  -1   2  16      313.11      336.91     22.75 o 
   0   2  16      579.02      596.11     33.17 o 
   1   2  16      100.60      124.05     20.59 o 
   2   2  16      145.51      141.91     26.14 o 
   3   2  16      190.72      173.01     49.85 o 
   4   2  16        6.50        0.00     41.43 o 
  -4   3  16      105.41      101.64     44.67 o 
  -3   3  16       95.45       64.74     34.96 o 
  -2   3  16     1760.90     1593.97     73.52 o 
  -1   3  16      378.60      437.20     41.86 o 
   0   3  16      542.88      541.39     39.27 o 
   1   3  16        2.98       18.90     13.98 o 
   2   3  16      995.21     1026.63     72.31 o 
   3   3  16      127.97      125.03     24.59 o 
   4   3  16      117.42      105.52     53.73 o 
  -4   4  16        5.75       47.90     36.90 o 
  -3   4  16      469.12      405.25     69.27 o 
  -2   4  16      202.34      215.10     34.31 o 
  -1   4  16       73.38       51.97     12.56 o 
   0   4  16      228.90      237.37     21.75 o 
   1   4  16      715.89      683.33     71.39 o 
   2   4  16       51.60       35.01     19.53 o 
   3   4  16        7.74        0.00     15.54 o 
   4   4  16      222.42      361.87     80.92 o 
  -4   5  16      225.07      298.43     63.44 o 
  -3   5  16      193.34      198.09     52.44 o 
  -2   5  16      242.62      183.25     26.56 o 
  -1   5  16     1545.71     1625.20     70.17 o 
   0   5  16      380.25      389.75     38.58 o 
   1   5  16       99.59      140.98     22.56 o 
   2   5  16      249.76      233.48     51.06 o 
   3   5  16      355.75      356.35     37.55 o 
   4   5  16      188.52      165.72     67.33 o 
  -4   6  16       70.07       53.08     40.14 o 
  -3   6  16      116.37      132.71     47.26 o 
  -2   6  16      454.37      496.55     62.79 o 
  -1   6  16     1373.66     1411.66     67.95 o 
   0   6  16      275.66      253.24     26.36 o 
   1   6  16     1052.03     1122.16     48.57 o 
   2   6  16       59.40       57.93     22.29 o 
   3   6  16       56.96       21.41     16.38 o 
   4   6  16      124.50       45.96     47.90 o 
  -4   7  16      121.09      123.65     47.90 o 
  -3   7  16       27.10       16.18     33.02 o 
  -2   7  16      261.65      233.01     29.73 o 
  -1   7  16     1078.58      969.56     59.06 o 
   0   7  16      222.31      258.13     22.99 o 
   1   7  16      320.53      295.82     27.01 o 
   2   7  16      619.50      573.12     50.00 o 
   3   7  16      549.60      493.47     39.65 o 
   4   7  16       59.16       93.22     55.67 o 
  -4   8  16       15.23       49.20     35.60 o 
  -3   8  16      104.52       85.45     45.32 o 
  -2   8  16       89.93      128.94     23.65 o 
  -1   8  16       19.48        4.36     16.82 o 
   0   8  16      202.49      190.30     25.60 o 
   1   8  16      930.34      903.67     55.22 o 
   2   8  16      514.76      493.96     45.68 o 
   3   8  16       61.99       69.80     52.11 o 
  -4   9  16       17.06       18.77     37.55 o 
  -3   9  16      121.83      190.97     55.03 o 
  -2   9  16       98.49      104.35     44.34 o 
  -1   9  16      116.74      164.73     27.29 o 
   0   9  16     1283.39     1326.84     64.41 o 
   1   9  16      148.69      168.81     24.96 o 
   2   9  16       35.75       12.22     29.16 o 
   3   9  16      155.20      143.62     82.21 o 
  -4  10  16        2.37        0.00     29.78 o 
  -3  10  16      470.35      482.28     82.86 o 
  -2  10  16       63.89       47.21     19.81 o 
  -1  10  16      221.67      258.20     32.56 o 
   0  10  16      237.84      265.65     29.48 o 
   1  10  16      322.23      297.71     30.47 o 
   2  10  16      243.85      259.54     35.51 o 
   3  10  16       33.51       40.70     22.01 o 
  -4  11  16       78.98      122.35     51.14 o 
  -3  11  16       16.27        0.00     33.66 o 
  -2  11  16      581.79      527.38     46.43 o 
  -1  11  16     1122.76     1030.11     87.16 o 
   0  11  16       81.03       20.20     17.48 o 
   1  11  16      715.62      801.10     59.23 o 
   2  11  16       56.57       61.01     23.38 o 
   3  11  16      227.87      129.47     65.38 o 
  -3  12  16       52.90       49.85     44.67 o 
  -2  12  16      285.70      301.16     35.09 o 
  -1  12  16       33.20       58.57     21.78 o 
   0  12  16      472.41      451.97     53.48 o 
   1  12  16      444.16      395.14     46.63 o 
   2  12  16       83.24       75.79     26.15 o 
   3  12  16        8.58        1.94     41.43 o 
  -3  13  16       62.26       40.14     41.43 o 
  -2  13  16      137.72      236.29     64.74 o 
  -1  13  16      124.27       65.56     27.58 o 
   0  13  16      698.14      825.47     51.43 o 
   1  13  16      315.52      371.75     42.37 o 
   2  13  16      149.85      111.58     32.54 o 
   3  13  16       75.74       29.13     51.79 o 
  -3  14  16      105.36      147.60     58.26 o 
  -2  14  16      308.59      310.40     51.14 o 
  -1  14  16      534.98      496.28     47.47 o 
   0  14  16      421.05      413.58     67.09 o 
   1  14  16      119.62      121.24     29.34 o 
   2  14  16       30.04       16.24     23.43 o 
   3  14  16       46.40      137.24     64.09 o 
  -3  15  16      105.15      181.26     60.20 o 
  -2  15  16       63.98       54.41     36.90 o 
  -1  15  16      182.10      208.59     33.80 o 
   0  15  16      165.63      176.42     51.14 o 
   1  15  16        2.77        0.29     20.99 o 
   2  15  16       89.79       54.28     30.13 o 
   3  15  16      105.59      115.88     62.79 o 
  -3  16  16      179.73      249.23     75.74 o 
  -2  16  16      157.86      176.78     39.49 o 
  -1  16  16       34.14       30.20     23.14 o 
   0  16  16       73.05       76.07     30.17 o 
   1  16  16      129.83      122.12     41.10 o 
   2  16  16        7.43        0.00     29.45 o 
  -2  17  16       57.42       84.95     30.10 o 
  -1  17  16       15.64       17.25     22.24 o 
   0  17  16       49.57        1.38     26.89 o 
   1  17  16      144.19      118.19     35.24 o 
   2  17  16       97.07      117.84     35.67 o 
  -2  18  16      184.53      187.74     33.34 o 
  -1  18  16      303.57      271.55     39.87 o 
   0  18  16      287.20      271.36     48.97 o 
   1  18  16      156.86      124.73     39.17 o 
   2  18  16       92.76       73.65     32.25 o 
  -2  19  16       20.90       38.34     24.48 o 
  -1  19  16       68.34       85.10     28.56 o 
   0  19  16       15.76       36.25     27.53 o 
   1  19  16      110.61      130.77     39.17 o 
  -1  20  16      199.74      198.40     36.78 o 
   0  20  16       32.31       53.22     33.84 o 
   1  20  16      126.27       62.79     35.21 o 
  -1  21  16      106.31       83.35     27.39 o 
   0  21  16       51.91       36.09     32.81 o 
  -1 -20  17       83.72       67.33     48.55 o 
   0 -20  17       93.94       39.49     49.85 o 
  -1 -19  17        4.41        0.00     33.02 o 
   0 -19  17       27.90        4.53     39.49 o 
   1 -19  17       71.85       93.87     53.73 o 
  -2 -18  17        4.05        7.12     31.07 o 
  -1 -18  17       25.82        2.59     37.55 o 
   0 -18  17      130.01      167.67     59.56 o 
   1 -18  17       43.35        0.00     34.31 o 
  -2 -17  17       15.18       22.07     27.16 o 
  -1 -17  17       41.64       40.78     38.84 o 
   0 -17  17       42.24       77.36     31.89 o 
   1 -17  17       15.15       13.59     38.19 o 
   2 -17  17      167.01      130.77     55.03 o 
  -2 -16  17       54.49       32.08     28.31 o 
  -1 -16  17      175.47      123.65     47.90 o 
   0 -16  17       45.15       65.38     31.79 o 
   1 -16  17      416.80      368.99     77.04 o 
   2 -16  17       54.53       88.04     47.26 o 
  -3 -15  17      147.93      183.79     40.46 o 
  -2 -15  17       44.09       53.54     53.73 o 
  -1 -15  17      142.11       61.50     40.14 o 
   0 -15  17      231.50      319.14     49.79 o 
   1 -15  17      110.87       59.56     46.61 o 
   2 -15  17       28.72       79.63     44.02 o 
  -3 -14  17       94.92      149.05     29.46 o 
  -2 -14  17       45.71       71.46     32.37 o 
  -1 -14  17       31.37        0.00     32.37 o 
   0 -14  17       84.86      103.90     33.99 o 
   1 -14  17      124.79       10.36     41.43 o 
   2 -14  17       38.69       62.79     40.78 o 
  -3 -13  17       17.42       15.75     18.53 o 
  -2 -13  17       38.35       15.82     21.82 o 
  -1 -13  17       32.49       22.24     26.55 o 
   0 -13  17      173.96      262.70     89.66 o 
   1 -13  17      116.66      124.29     49.85 o 
   2 -13  17       67.80        2.10     26.44 o 
   3 -13  17      107.72      146.75     40.97 o 
  -3 -12  17      104.70       64.71     21.76 o 
  -2 -12  17      138.14       88.73     56.00 o 
  -1 -12  17       14.46       28.52     19.38 o 
   0 -12  17       12.79       17.37     24.25 o 
   1 -12  17      285.46      408.48     77.68 o 
   2 -12  17       65.97       34.68     37.22 o 
   3 -12  17       85.93       24.81     30.65 o 
  -3 -11  17        9.63        2.10     18.13 o 
  -2 -11  17       34.41       15.55     22.58 o 
  -1 -11  17      296.98      307.21     46.15 o 
   0 -11  17      112.35      111.69     25.61 o 
   1 -11  17      171.74      177.38     55.67 o 
   2 -11  17      103.54      135.06     36.80 o 
   3 -11  17      120.63      121.29     36.66 o 
  -3 -10  17       15.21        0.00     39.17 o 
  -2 -10  17      386.11      381.26     97.49 o 
  -1 -10  17      142.04      163.86     34.92 o 
   0 -10  17      392.23      307.18     35.54 o 
   1 -10  17      290.67      298.88     37.32 o 
   2 -10  17      176.55      168.00     40.28 o 
   3 -10  17      105.86       90.74     32.66 o 
  -4  -9  17       72.31      124.94     51.79 o 
  -3  -9  17       82.20      127.53     53.73 o 
  -2  -9  17      194.00      140.96     24.57 o 
  -1  -9  17       16.70       10.15     20.65 o 
   0  -9  17      243.49      206.60     30.22 o 
   1  -9  17      155.03      127.87     23.37 o 
   2  -9  17       95.38       77.52     68.94 o 
   3  -9  17      261.40      227.71    111.67 o 
  -4  -8  17       17.04        0.00     33.02 o 
  -3  -8  17       78.47        0.00     32.37 o 
  -2  -8  17      117.41       77.75     20.27 o 
  -1  -8  17      963.94      848.05     55.59 o 
   0  -8  17       19.97       33.63     18.24 o 
   1  -8  17      123.63       96.92     21.00 o 
   2  -8  17      109.13       61.02     48.23 o 
   3  -8  17       29.48       38.19     27.63 o 
  -4  -7  17      209.13      218.81     64.09 o 
  -3  -7  17      159.88      201.33     60.20 o 
  -2  -7  17       93.55       85.00     20.58 o 
  -1  -7  17       79.12       57.84     32.30 o 
   0  -7  17      301.93      283.14     26.60 o 
   1  -7  17      270.41      331.24     32.81 o 
   2  -7  17       15.28        0.00     23.80 o 
   3  -7  17      100.78      145.38     35.77 o 
  -4  -6  17       23.62       47.90     40.78 o 
  -3  -6  17      109.04      134.65     51.14 o 
  -2  -6  17      511.34      440.55     46.16 o 
  -1  -6  17      256.83      289.47     31.62 o 
   0  -6  17      468.85      476.69     33.20 o 
   1  -6  17      273.38      328.91     32.40 o 
   2  -6  17      453.58      455.36     57.29 o 
   3  -6  17       13.90       11.74     24.40 o 
  -4  -5  17       75.79       77.68     44.02 o 
  -3  -5  17      111.13       97.10     40.14 o 
  -2  -5  17      308.65      259.74     29.67 o 
  -1  -5  17       11.34       14.08     14.75 o 
   0  -5  17     2551.78     2514.35     84.55 o 
   1  -5  17      390.53      412.27     35.00 o 
   2  -5  17      687.93      638.07     52.89 o 
   3  -5  17       13.04       27.62     24.57 o 
  -4  -4  17       40.46       54.38     40.78 o 
  -3  -4  17      197.60      123.00     47.26 o 
  -2  -4  17      179.37      178.65     24.62 o 
  -1  -4  17      442.86      491.57     36.60 o 
   0  -4  17      808.06      824.14     45.93 o 
   1  -4  17      234.03      242.71     27.98 o 
   2  -4  17      177.16      150.45     29.25 o 
   3  -4  17      143.95      117.15     33.34 o 
   4  -4  17        3.99        0.00     40.14 o 
  -4  -3  17      132.98      199.39     55.03 o 
  -3  -3  17      137.92      163.13     51.14 o 
  -2  -3  17      219.70      193.73     25.07 o 
  -1  -3  17      428.82      484.65     34.61 o 
   0  -3  17       69.39       64.55     15.10 o 
   1  -3  17     1251.56     1301.45     62.08 o 
   2  -3  17       96.73       89.77     26.15 o 
   3  -3  17      246.24      181.35     63.12 o 
   4  -3  17       81.43      108.11     55.67 o 
  -4  -2  17        9.15        3.24     34.96 o 
  -3  -2  17      122.42      159.90     51.14 o 
  -2  -2  17      646.70      624.69     38.19 o 
  -1  -2  17       75.14       83.08     15.25 o 
   0  -2  17      554.66      559.65     30.60 o 
   1  -2  17     1186.12     1244.23     60.58 o 
   2  -2  17      244.11      205.39     47.34 o 
   3  -2  17       15.41       21.26     22.20 o 
   4  -2  17      101.36      206.51     68.62 o 
  -4  -1  17       43.67       41.60     51.14 o 
  -3  -1  17        6.56       23.74     35.60 o 
  -2  -1  17       19.19        0.00     13.53 o 
  -1  -1  17      674.72      650.97     38.38 o 
   0  -1  17     2330.66     2256.91     59.82 o 
   1  -1  17      585.52      541.09     38.90 o 
   2  -1  17      814.75      758.97     71.01 o 
   3  -1  17      172.25      218.60     60.20 o 
   4  -1  17        4.71        3.24     47.90 o 
  -4   0  17      137.73      154.20     35.28 o 
  -3   0  17      279.42      303.10     54.38 o 
  -2   0  17        7.57        0.00     16.23 o 
  -1   0  17       39.37       29.86     11.74 o 
   0   0  17     1728.62     1732.08     55.29 o 
   1   0  17      304.69      328.94     31.08 o 
   2   0  17      234.78      274.32     36.81 o 
   3   0  17        0.57        3.56     20.68 o 
   4   0  17        1.71        0.00     36.25 o 
  -4   1  17       41.35       10.36     34.96 o 
  -3   1  17        5.23        0.00     25.89 o 
  -2   1  17       20.88       52.88     19.21 o 
  -1   1  17      686.52      627.10     45.59 o 
   0   1  17     2341.37     2277.01     65.39 o 
   1   1  17      578.91      640.64     41.66 o 
   2   1  17      798.04      663.78     52.93 o 
   3   1  17      172.87      176.74     38.52 o 
   4   1  17        5.06       47.90     48.55 o 
  -4   2  17       10.20        0.00     26.54 o 
  -3   2  17      120.21      115.23     47.26 o 
  -2   2  17      660.10      638.31     48.96 o 
  -1   2  17       85.62       98.82     45.37 o 
   0   2  17      554.81      613.43     43.67 o 
   1   2  17     1170.87     1158.49     57.71 o 
   2   2  17      247.52      195.13     31.69 o 
   3   2  17       15.77       45.21     22.35 o 
   4   2  17       98.38      176.08     65.38 o 
  -4   3  17      131.62      135.30     49.20 o 
  -3   3  17      130.71       75.74     44.67 o 
  -2   3  17      226.88      210.52     29.21 o 
  -1   3  17      436.35      496.68     41.57 o 
   0   3  17       69.19       55.91     15.51 o 
   1   3  17     1269.73     1320.25     91.65 o 
   2   3  17       96.36      121.02     26.18 o 
   3   3  17      235.42      243.61     80.92 o 
   4   3  17       84.73      131.41     58.26 o 
  -4   4  17       38.94       23.30     34.31 o 
  -3   4  17      194.74      120.41     49.20 o 
  -2   4  17      181.23      214.08     45.64 o 
  -1   4  17      437.03      369.90     37.20 o 
   0   4  17      811.66      824.98     40.65 o 
   1   4  17      228.81      253.74     27.39 o 
   2   4  17      171.84      111.69     26.72 o 
   3   4  17      139.95      168.74     29.45 o 
   4   4  17        4.81        0.00     36.25 o 
  -4   5  17       75.63       86.75     45.96 o 
  -3   5  17      112.00       70.56     42.73 o 
  -2   5  17      300.98      307.10     76.71 o 
  -1   5  17       13.00        0.00     15.30 o 
   0   5  17     2565.74     2455.49     69.97 o 
   1   5  17      394.84      292.72     30.64 o 
   2   5  17      673.91      743.38     55.80 o 
   3   5  17       10.98       36.61     21.36 o 
  -4   6  17       21.42        0.00     35.60 o 
  -3   6  17      113.15       87.39     46.61 o 
  -2   6  17      525.25      525.51     92.57 o 
  -1   6  17      259.62      274.40     32.97 o 
   0   6  17      471.84      455.93     30.99 o 
   1   6  17      278.12      284.69     30.23 o 
   2   6  17      444.99      486.42     45.94 o 
   3   6  17       14.07       27.67     18.11 o 
  -4   7  17      206.63      167.02     56.97 o 
  -3   7  17      157.63      178.67     56.32 o 
  -2   7  17       87.57       61.57     20.74 o 
  -1   7  17       79.11      108.37     24.48 o 
   0   7  17      314.10      295.52     35.67 o 
   1   7  17      272.52      258.44     27.79 o 
   2   7  17       17.98        0.00     19.83 o 
   3   7  17       97.19       80.07     22.00 o 
  -4   8  17       18.05        5.18     36.25 o 
  -3   8  17       81.82      128.82     53.73 o 
  -2   8  17      122.33       95.94     44.02 o 
  -1   8  17      945.94      889.56     57.78 o 
   0   8  17       19.82        3.70     20.80 o 
   1   8  17      113.96      109.27     20.25 o 
   2   8  17      108.83      114.25     27.98 o 
   3   8  17       30.66       18.02     17.96 o 
  -4   9  17       74.55       90.63     47.26 o 
  -3   9  17       80.45       92.57     49.85 o 
  -2   9  17      190.50      169.95     73.80 o 
  -1   9  17       17.42        9.77     18.27 o 
   0   9  17      243.52      182.26     34.09 o 
   1   9  17      146.24      136.24     21.36 o 
   2   9  17       96.09       84.26     25.49 o 
   3   9  17      259.25      255.21     55.67 o 
  -3  10  17       15.38        1.94     33.66 o 
  -2  10  17      394.78      392.64     40.46 o 
  -1  10  17      154.65      154.26     27.94 o 
   0  10  17      390.15      343.73     40.44 o 
   1  10  17      299.79      302.73     34.37 o 
   2  10  17      174.09      252.66     36.46 o 
   3  10  17      108.67      101.38     22.49 o 
  -3  11  17        8.85       14.89     38.19 o 
  -2  11  17       31.13       39.92     19.69 o 
  -1  11  17      291.05      216.21     68.97 o 
   0  11  17      115.51      100.07     30.27 o 
   1  11  17      170.14      179.78     33.43 o 
   2  11  17      102.16       77.02     26.11 o 
   3  11  17      121.56       97.50     21.76 o 
  -3  12  17      106.76       62.15     49.85 o 
  -2  12  17      131.00      163.40     28.82 o 
  -1  12  17       14.30       15.73     26.50 o 
   0  12  17       12.48       24.96     18.01 o 
   1  12  17      290.13      255.91     41.55 o 
   2  12  17       65.13       68.83     58.26 o 
   3  12  17       88.02       75.60     19.17 o 
  -3  13  17       16.84        0.00     32.37 o 
  -2  13  17       35.89       51.97     21.40 o 
  -1  13  17       33.78       26.20     22.17 o 
   0  13  17      180.55      222.51     58.55 o 
   1  13  17      114.50      102.92     28.98 o 
   2  13  17       72.46      111.99     37.87 o 
   3  13  17      106.21       87.76     27.84 o 
  -3  14  17       91.44       78.33     48.55 o 
  -2  14  17       43.65       50.93     30.10 o 
  -1  14  17       33.32       39.08     32.29 o 
   0  14  17       85.16       51.36     24.13 o 
   1  14  17      121.64      221.41     35.17 o 
   2  14  17       40.39       64.83     32.21 o 
  -3  15  17      141.82      277.07     78.33 o 
  -2  15  17       42.57       32.04     23.31 o 
  -1  15  17      139.68       73.32     26.23 o 
   0  15  17      228.59      214.59     42.34 o 
   1  15  17      109.50       63.28     27.79 o 
   2  15  17       26.48       34.48     43.70 o 
  -2  16  17       52.77       72.75     26.90 o 
  -1  16  17      171.54      199.44     35.27 o 
   0  16  17       44.33       24.89     21.97 o 
   1  16  17      419.59      474.26     59.72 o 
   2  16  17       56.35       45.76     38.19 o 
  -2  17  17       15.05       40.10     24.14 o 
  -1  17  17       39.99       62.41     26.54 o 
   0  17  17       42.32       43.79     23.77 o 
   1  17  17       14.83        0.00     24.79 o 
   2  17  17      168.42      244.34     45.09 o 
  -2  18  17        2.84       20.89     22.17 o 
  -1  18  17       24.52        0.00     21.11 o 
   0  18  17      130.74       33.37     32.00 o 
   1  18  17       43.12        0.00     23.54 o 
  -1  19  17        4.31        0.00     23.24 o 
   0  19  17       26.00       44.90     53.08 o 
   1  19  17       70.45       15.31     28.61 o 
  -1  20  17       84.66       47.85     31.73 o 
   0  20  17       94.11       58.80     43.37 o 
  -1 -19  18       42.26       57.61     48.55 o 
   0 -19  18       22.82        0.00     40.78 o 
  -1 -18  18      171.63      128.82     53.08 o 
   0 -18  18        1.24        0.00     38.84 o 
   1 -18  18      237.35      200.03     66.68 o 
  -2 -17  18        9.65        5.83     30.43 o 
  -1 -17  18        5.08        0.00     32.37 o 
   0 -17  18      135.79       93.22     51.79 o 
   1 -17  18      175.39      176.73     61.50 o 
  -2 -16  18      396.56      448.21     57.60 o 
  -1 -16  18       26.16       58.26     41.43 o 
   0 -16  18       15.21       65.59     32.25 o 
   1 -16  18      270.59      309.44     71.86 o 
   2 -16  18       21.58        9.71     38.84 o 
  -2 -15  18      205.95      201.05     76.39 o 
  -1 -15  18       34.47        0.00     32.37 o 
   0 -15  18       38.37        4.44     37.87 o 
   1 -15  18      165.94      134.65     56.32 o 
   2 -15  18      123.60      150.83     52.44 o 
  -3 -14  18       48.11       62.91     23.65 o 
  -2 -14  18      185.41      175.20     39.44 o 
  -1 -14  18      190.17      163.13     51.79 o 
   0 -14  18        0.41        5.83     25.18 o 
   1 -14  18      235.31      121.70     54.38 o 
   2 -14  18       16.06       34.31     40.14 o 
  -3 -13  18       25.69       51.48     22.41 o 
  -2 -13  18       68.86       21.43     36.90 o 
  -1 -13  18       83.73       86.75     42.73 o 
   0 -13  18       98.66       86.94     33.84 o 
   1 -13  18       64.95      144.36     51.14 o 
   2 -13  18       11.45        7.12     33.66 o 
  -3 -12  18       10.69        6.39     17.31 o 
  -2 -12  18       21.27       28.27     22.20 o 
  -1 -12  18       63.15       55.96     28.57 o 
   0 -12  18       31.77       38.14     27.82 o 
   1 -12  18       15.35       48.55     42.73 o 
   2 -12  18       19.33        0.00     31.72 o 
   3 -12  18      156.15      125.12     40.60 o 
  -3 -11  18      203.42      188.35     28.89 o 
  -2 -11  18       93.76       88.45     37.22 o 
  -1 -11  18      137.50      160.78     30.26 o 
   0 -11  18       33.35       35.83     31.72 o 
   1 -11  18        2.90        0.00     32.37 o 
   2 -11  18      423.98      406.52     57.24 o 
   3 -11  18      130.77       64.59     36.58 o 
  -3 -10  18       14.37        0.00     13.99 o 
  -2 -10  18      506.18      529.26     47.98 o 
  -1 -10  18       50.80       60.01     24.31 o 
   0 -10  18        7.24        0.00     15.24 o 
   1 -10  18      136.64      148.25     52.44 o 
   2 -10  18       23.86       25.05     28.61 o 
   3 -10  18       95.60       85.57     33.16 o 
  -3  -9  18        7.69        0.00     17.16 o 
  -2  -9  18       46.56       23.46     17.83 o 
  -1  -9  18       94.90       93.29     30.23 o 
   0  -9  18      209.06      233.48     63.88 o 
   1  -9  18      133.66      140.18     52.11 o 
   2  -9  18        6.53        0.00     25.33 o 
   3  -9  18       35.38        0.00     26.34 o 
  -3  -8  18       59.99       89.98     45.32 o 
  -2  -8  18      200.22      184.79     27.72 o 
  -1  -8  18     1271.06     1284.44    114.30 o 
   0  -8  18       56.19       44.54     19.01 o 
   1  -8  18      210.04      169.72     29.52 o 
   2  -8  18      223.67      235.10     57.94 o 
   3  -8  18       44.52       57.61     31.24 o 
  -4  -7  18       23.62       29.13     40.14 o 
  -3  -7  18      271.16      263.48     66.03 o 
  -2  -7  18      151.06      148.47     25.85 o 
  -1  -7  18        9.97       12.31     16.35 o 
   0  -7  18       74.78       46.03     20.47 o 
   1  -7  18        9.51        0.00     16.11 o 
   2  -7  18      794.24      800.56     75.59 o 
   3  -7  18      152.98      160.60     68.94 o 
  -4  -6  18       87.64      139.83     52.44 o 
  -3  -6  18        3.83        0.00     34.96 o 
  -2  -6  18      700.89      624.45     45.48 o 
  -1  -6  18      475.38      493.12     42.32 o 
   0  -6  18       55.26       39.83     21.59 o 
   1  -6  18      331.16      259.52     30.89 o 
   2  -6  18      378.37      450.62     86.42 o 
   3  -6  18      117.62      131.63     82.86 o 
  -4  -5  18       92.66      117.82     51.14 o 
  -3  -5  18       86.17       46.61     41.43 o 
  -2  -5  18       81.04       60.83     19.29 o 
  -1  -5  18      392.22      402.81     33.75 o 
   0  -5  18      735.20      759.84     46.67 o 
   1  -5  18       76.58       81.09     20.32 o 
   2  -5  18       13.55       22.30     47.90 o 
   3  -5  18       74.17       71.11     28.94 o 
  -4  -4  18       26.47        6.47     36.90 o 
  -3  -4  18       81.59        0.00     33.66 o 
  -2  -4  18      365.84      397.22     35.86 o 
  -1  -4  18      449.17      449.07     54.38 o 
   0  -4  18      103.63       75.06     33.26 o 
   1  -4  18      938.29      984.51     55.19 o 
   2  -4  18      314.66      310.96     48.67 o 
   3  -4  18      129.95      127.02     56.97 o 
  -4  -3  18        3.81        0.00     34.31 o 
  -3  -3  18        5.86        0.00     25.89 o 
  -2  -3  18      198.51      139.76     44.11 o 
  -1  -3  18       17.71       42.65     15.64 o 
   0  -3  18      151.68      214.72     26.16 o 
   1  -3  18       68.11      116.56     20.62 o 
   2  -3  18      204.32      177.58     44.51 o 
   3  -3  18       28.06       29.92     24.50 o 
  -4  -2  18       11.41       31.70     26.96 o 
  -3  -2  18      197.61      217.63     44.17 o 
  -2  -2  18      295.13      267.30     36.45 o 
  -1  -2  18      389.76      370.89     34.57 o 
   0  -2  18     1918.16     1943.12     67.47 o 
   1  -2  18      134.40      126.67     22.40 o 
   2  -2  18      394.71      394.21     46.39 o 
   3  -2  18      234.42      202.29     38.03 o 
  -4  -1  18       62.76       31.52     36.58 o 
  -3  -1  18       10.93        0.00     23.09 o 
  -2  -1  18       85.80       98.89     20.88 o 
  -1  -1  18      285.73      249.67     28.38 o 
   0  -1  18      727.95      743.70     53.73 o 
   1  -1  18      129.46      139.20     23.43 o 
   2  -1  18       44.44       46.39     22.62 o 
   3  -1  18       98.49      101.92     30.76 o 
  -4   0  18       80.76       99.14     32.03 o 
  -3   0  18       12.36       55.93     27.74 o 
  -2   0  18       17.05       20.62     17.64 o 
  -1   0  18     4295.57     4191.29    127.12 o 
   0   0  18      524.17      488.32     35.79 o 
   1   0  18      119.90      137.32     37.49 o 
   2   0  18      106.41       71.04     24.38 o 
   3   0  18       64.06       90.38     29.46 o 
  -4   1  18       62.47       80.92     45.96 o 
  -3   1  18        9.33       10.36     34.96 o 
  -2   1  18       87.42      129.27     25.39 o 
  -1   1  18      283.33      327.25     27.94 o 
   0   1  18      715.75      727.52     43.29 o 
   1   1  18      133.25       92.96     23.08 o 
   2   1  18       40.73       82.82     37.70 o 
   3   1  18       98.35      103.13     29.57 o 
  -4   2  18       12.61       49.20     38.84 o 
  -3   2  18      199.05      150.83     51.14 o 
  -2   2  18      314.08      341.72     37.72 o 
  -1   2  18      386.85      439.20     74.70 o 
   0   2  18     1932.98     1918.57     66.28 o 
   1   2  18      141.98      172.31     24.74 o 
   2   2  18      404.19      470.49     49.93 o 
   3   2  18      236.31      220.12     35.78 o 
  -4   3  18        3.92       36.25     38.84 o 
  -3   3  18        5.85       14.24     33.66 o 
  -2   3  18      200.98      217.28     31.07 o 
  -1   3  18       17.80        9.94     16.83 o 
   0   3  18      146.31      158.96     24.01 o 
   1   3  18       63.28       52.45     18.73 o 
   2   3  18      212.11      231.68     56.32 o 
   3   3  18       27.77       19.23     36.58 o 
  -4   4  18       26.57       84.16     44.02 o 
  -3   4  18       81.20       36.25     40.78 o 
  -2   4  18      370.74      460.92    139.18 o 
  -1   4  18      458.89      521.20     46.40 o 
   0   4  18       99.53      122.77     21.21 o 
   1   4  18      947.56     1002.47     55.40 o 
   2   4  18      321.06      269.03     37.04 o 
   3   4  18      132.17      151.88     33.34 o 
  -4   5  18       94.55      153.42     55.67 o 
  -3   5  18       88.61       77.04     45.96 o 
  -2   5  18       81.24       91.77     25.25 o 
  -1   5  18      404.41      488.26     43.28 o 
   0   5  18      740.91      770.47     55.28 o 
   1   5  18       76.53       65.74     18.86 o 
   2   5  18       11.16       28.77     21.01 o 
   3   5  18       76.22      102.79     82.21 o 
  -4   6  18       90.26      111.99     51.14 o 
  -3   6  18        3.32       38.84     37.55 o 
  -2   6  18      697.28      561.03     49.46 o 
  -1   6  18      464.54      509.09     44.89 o 
   0   6  18       55.37       35.17     20.54 o 
   1   6  18      324.50      478.41     38.21 o 
   2   6  18      386.89      310.35     49.83 o 
   3   6  18      116.46      113.63     26.87 o 
  -4   7  18       23.21       28.48     38.84 o 
  -3   7  18      270.13      242.76     64.74 o 
  -2   7  18      151.92      103.10     24.61 o 
  -1   7  18        9.02       12.58     19.62 o 
   0   7  18       76.72       62.54     23.63 o 
   1   7  18       10.05        0.00     15.53 o 
   2   7  18      800.52      698.22     56.65 o 
   3   7  18      156.83      136.84     27.05 o 
  -3   8  18       60.46       71.21     45.96 o 
  -2   8  18      205.40      166.04     65.06 o 
  -1   8  18     1258.93     1064.94     66.36 o 
   0   8  18       55.83       70.20     22.67 o 
   1   8  18      206.44      187.63     28.51 o 
   2   8  18      227.70      225.29     43.03 o 
   3   8  18       47.34       14.37     18.86 o 
  -3   9  18        7.74        5.18     40.78 o 
  -2   9  18       47.49       49.12     21.47 o 
  -1   9  18       94.33       66.57     23.48 o 
   0   9  18      209.66      235.32     34.76 o 
   1   9  18      135.00       84.01     23.65 o 
   2   9  18        5.33       13.49     20.19 o 
   3   9  18       34.60        7.56     34.63 o 
  -3  10  18       13.05       14.24     40.14 o 
  -2  10  18      493.55      403.72     43.05 o 
  -1  10  18       48.63       31.32     20.99 o 
   0  10  18        7.65        0.00     18.78 o 
   1  10  18      131.27      160.06     28.32 o 
   2  10  18       25.78        3.79     56.00 o 
   3  10  18       92.80       67.83     28.16 o 
  -3  11  18      203.70      142.42     54.38 o 
  -2  11  18       95.44       78.62     49.85 o 
  -1  11  18      135.56      129.50     39.83 o 
   0  11  18       32.98       26.34     28.08 o 
   1  11  18        3.22        3.67     18.72 o 
   2  11  18      423.09      324.44     56.97 o 
   3  11  18      133.19      103.18     25.01 o 
  -3  12  18       10.44       44.02     49.20 o 
  -2  12  18       21.64       64.08     23.65 o 
  -1  12  18       57.96       76.61     25.13 o 
   0  12  18       31.64        0.16     32.69 o 
   1  12  18       17.65       24.05     28.03 o 
   2  12  18       17.90        6.84     24.72 o 
   3  12  18      159.37      165.67     45.96 o 
  -3  13  18       29.50       29.78     49.20 o 
  -2  13  18       69.48       36.58     22.01 o 
  -1  13  18       89.31       90.67     27.01 o 
   0  13  18      101.52       97.48     27.88 o 
   1  13  18       63.63      100.47     30.55 o 
   2  13  18       10.54       43.09     29.68 o 
  -3  14  18       47.83       54.38     55.03 o 
  -2  14  18      176.04      196.74     41.75 o 
  -1  14  18      192.64      175.96     33.33 o 
   0  14  18        0.32        0.00     19.53 o 
   1  14  18      235.79      257.39     46.23 o 
   2  14  18       16.01       21.30     37.55 o 
  -2  15  18      208.32      191.48     33.28 o 
  -1  15  18       35.32       42.20     25.13 o 
   0  15  18       45.01       11.66     28.84 o 
   1  15  18      162.36       97.16     36.25 o 
   2  15  18      123.38      148.66     39.59 o 
  -2  16  18      400.55      482.81     71.53 o 
  -1  16  18       25.15       38.35     25.39 o 
   0  16  18       14.66       22.19     22.89 o 
   1  16  18      268.62      197.74     43.59 o 
   2  16  18       20.82       29.94     31.40 o 
  -2  17  18        9.07        8.75     21.18 o 
  -1  17  18        4.99        0.00     24.18 o 
   0  17  18      132.43       78.54     40.03 o 
   1  17  18      176.24      141.82     40.04 o 
  -1  18  18      173.66      281.94    128.50 o 
   0  18  18        1.10        0.00     23.15 o 
   1  18  18      243.72      280.38     48.95 o 
  -1  19  18       40.44       12.30     30.43 o 
   0  19  18       22.52        0.00     25.22 o 
  -1 -18  19        9.02       21.36     44.02 o 
   0 -18  19      202.71      253.12     68.62 o 
  -1 -17  19       86.87      115.88     49.20 o 
   0 -17  19       55.47       51.79     46.61 o 
   1 -17  19       11.10        0.65     43.37 o 
  -2 -16  19       28.26       26.54     33.02 o 
  -1 -16  19       87.23      145.66     51.14 o 
   0 -16  19       15.55       27.19     45.96 o 
   1 -16  19       54.93       14.24     43.37 o 
  -2 -15  19       42.98       16.18     26.45 o 
  -1 -15  19      232.65      282.25     66.03 o 
   0 -15  19       54.22       78.98     35.70 o 
   1 -15  19       24.61       45.32     44.67 o 
   2 -15  19        2.65       27.19     42.73 o 
  -2 -14  19      118.57      113.34     49.20 o 
  -1 -14  19       93.90       50.49     40.78 o 
   0 -14  19      364.43      426.56     76.06 o 
   1 -14  19      121.15      135.30     53.73 o 
   2 -14  19       82.51       82.86     48.55 o 
  -3 -13  19       37.54       40.34     21.88 o 
  -2 -13  19       65.34        4.05     24.31 o 
  -1 -13  19       18.84        0.00     32.37 o 
   0 -13  19       73.13       82.22     39.49 o 
   1 -13  19      151.54       73.15     51.14 o 
   2 -13  19      125.16      113.29     50.49 o 
  -3 -12  19       45.02       25.15     20.58 o 
  -2 -12  19      370.03      422.07     53.15 o 
  -1 -12  19       52.02       77.04     38.84 o 
   0 -12  19      132.68      109.79     58.91 o 
   1 -12  19       24.09       53.73     39.49 o 
   2 -12  19       64.79        9.06     38.19 o 
  -3 -11  19       37.20       73.01     36.25 o 
  -2 -11  19       52.63       56.04     33.99 o 
  -1 -11  19      153.85      150.12     40.78 o 
   0 -11  19      101.41      116.70     36.31 o 
   1 -11  19      101.41      178.02     57.61 o 
   2 -11  19       18.57        0.00     34.31 o 
  -3 -10  19      185.75      144.14     34.96 o 
  -2 -10  19      158.23      175.33     35.00 o 
  -1 -10  19        1.73       34.64     20.52 o 
   0 -10  19      201.95      154.46     36.83 o 
   1 -10  19      166.95      128.82     50.49 o 
   2 -10  19      249.06      262.48     76.71 o 
   3 -10  19        1.24        1.68     27.84 o 
  -3  -9  19      215.65      237.13     62.79 o 
  -2  -9  19      131.83      113.31     24.02 o 
  -1  -9  19      155.16      153.28     31.09 o 
   0  -9  19       51.60       45.45     21.10 o 
   1  -9  19      160.01      112.99     44.02 o 
   2  -9  19      297.36      218.15     46.03 o 
   3  -9  19       12.34        0.00     25.39 o 
  -3  -8  19      188.96      178.02     61.50 o 
  -2  -8  19      203.45      222.72     37.54 o 
  -1  -8  19       57.13       31.70     27.62 o 
   0  -8  19     1008.47      904.73     61.49 o 
   1  -8  19      157.99      277.30     44.70 o 
   2  -8  19       46.11       33.89     32.66 o 
   3  -8  19      257.92      202.45     43.21 o 
  -3  -7  19       69.05      103.58     47.90 o 
  -2  -7  19      191.42      170.43     27.24 o 
  -1  -7  19       88.00       86.73     22.88 o 
   0  -7  19      168.13      133.37     27.03 o 
   1  -7  19       92.95       94.79     24.98 o 
   2  -7  19       90.96      119.05     36.95 o 
   3  -7  19      131.59       67.49     38.19 o 
  -3  -6  19      211.92      123.65     51.79 o 
  -2  -6  19      140.95      133.08     25.35 o 
  -1  -6  19      579.77      476.56     60.86 o 
   0  -6  19       83.09       85.07     23.47 o 
   1  -6  19      318.05      389.94     79.86 o 
   2  -6  19       15.52       17.53     27.49 o 
   3  -6  19       51.24       81.97     34.73 o 
  -3  -5  19      205.73      161.84     60.85 o 
  -2  -5  19      157.94      123.49     28.82 o 
  -1  -5  19      560.73      505.86     38.60 o 
   0  -5  19     1966.09     1910.49     78.90 o 
   1  -5  19      267.24      314.17     32.89 o 
   2  -5  19       81.91      116.45     50.17 o 
   3  -5  19       34.71       71.67     39.49 o 
  -4  -4  19       37.94       39.49     42.73 o 
  -3  -4  19      205.36      234.34     64.09 o 
  -2  -4  19      160.72      209.85     29.47 o 
  -1  -4  19      908.02      868.31     98.73 o 
   0  -4  19      496.12      537.44     44.64 o 
   1  -4  19      493.00      551.74     41.53 o 
   2  -4  19       26.42       41.84     29.94 o 
   3  -4  19      197.26      181.55     39.03 o 
  -4  -3  19       45.97       69.27     48.55 o 
  -3  -3  19      401.08      394.45     73.48 o 
  -2  -3  19      346.10      348.67     36.74 o 
  -1  -3  19     1774.02     1723.59     74.24 o 
   0  -3  19       48.08       61.15     17.75 o 
   1  -3  19      200.08      215.41     27.86 o 
   2  -3  19      112.88       53.39     31.05 o 
   3  -3  19        3.92        0.00     21.37 o 
  -4  -2  19        9.26       35.06     27.16 o 
  -3  -2  19      181.47      193.40     50.17 o 
  -2  -2  19       91.49      106.04     23.10 o 
  -1  -2  19      322.18      334.32     75.59 o 
   0  -2  19      352.10      390.27     33.33 o 
   1  -2  19      926.00      903.87     55.08 o 
   2  -2  19        2.05        7.20     26.12 o 
   3  -2  19       59.68       50.11     28.53 o 
  -4  -1  19      174.51      232.54     47.90 o 
  -3  -1  19       59.91      144.37     37.76 o 
  -2  -1  19      360.61      289.81     56.97 o 
  -1  -1  19     2280.55     2297.76     84.34 o 
   0  -1  19     1008.32     1086.67     54.61 o 
   1  -1  19      266.19      285.32     31.61 o 
   2  -1  19      173.20       99.32     47.90 o 
   3  -1  19        6.73       12.76     43.05 o 
  -4   0  19      132.53       57.61     47.90 o 
  -3   0  19       29.45       36.25     39.49 o 
  -2   0  19      260.98      293.26     37.44 o 
  -1   0  19      168.43      152.56     34.38 o 
   0   0  19      756.82      794.75     75.34 o 
   1   0  19      973.03     1043.43     58.19 o 
   2   0  19       50.48        0.00     19.94 o 
   3   0  19        2.85        3.35     21.94 o 
  -4   1  19      176.67      266.06     69.91 o 
  -3   1  19       58.85       36.90     38.84 o 
  -2   1  19      357.88      433.25     77.68 o 
  -1   1  19     2292.76     2209.17    105.40 o 
   0   1  19      979.81      973.53     52.42 o 
   1   1  19      253.31      229.22     29.47 o 
   2   1  19      173.95      137.19     31.11 o 
   3   1  19        8.00        0.86     40.78 o 
  -4   2  19        9.31        0.00     36.90 o 
  -3   2  19      182.31      219.45     62.79 o 
  -2   2  19       84.66       49.35     21.74 o 
  -1   2  19      314.11      320.56     80.92 o 
   0   2  19      365.59      321.83     30.78 o 
   1   2  19      919.74     1058.40     57.63 o 
   2   2  19        2.66        8.01     19.65 o 
   3   2  19       58.53       36.48     25.48 o 
  -4   3  19       46.22       56.32     42.08 o 
  -3   3  19      404.29      514.65     86.75 o 
  -2   3  19      344.30      405.56    108.11 o 
  -1   3  19     1728.99     1752.61     95.76 o 
   0   3  19       46.35       41.64     16.67 o 
   1   3  19      202.04      218.44     28.61 o 
   2   3  19      108.74      130.40     28.52 o 
   3   3  19        3.54        5.02     21.04 o 
  -4   4  19       37.11       82.86     45.32 o 
  -3   4  19      198.86      247.94     66.68 o 
  -2   4  19      163.08      193.43     31.23 o 
  -1   4  19      921.88      866.11     70.55 o 
   0   4  19      509.88      525.75     47.08 o 
   1   4  19      499.53      469.12     39.75 o 
   2   4  19       23.50       36.65     22.18 o 
   3   4  19      202.09      157.71     32.14 o 
  -3   5  19      200.78      151.48     55.03 o 
  -2   5  19      155.63      146.29     41.11 o 
  -1   5  19      569.19      528.41     55.53 o 
   0   5  19     1928.16     1919.57     89.69 o 
   1   5  19      256.01      304.17     32.88 o 
   2   5  19       84.50       54.77     25.35 o 
   3   5  19       35.95       46.81     25.12 o 
  -3   6  19      213.61      245.35     64.09 o 
  -2   6  19      154.82      161.96     29.56 o 
  -1   6  19      586.95      622.41     96.13 o 
   0   6  19       84.86      123.62     27.34 o 
   1   6  19      316.95      318.06     33.37 o 
   2   6  19       15.34        5.09     21.02 o 
   3   6  19       46.15       36.72     23.17 o 
  -3   7  19       69.21      140.48     59.56 o 
  -2   7  19      193.16      147.02     39.49 o 
  -1   7  19       86.77      105.35     31.72 o 
   0   7  19      170.46      193.12     55.03 o 
   1   7  19       93.28      118.73     30.49 o 
   2   7  19       85.55       93.80     25.87 o 
   3   7  19      130.19      123.64     29.67 o 
  -3   8  19      183.87      228.52     66.68 o 
  -2   8  19      209.51      198.78     74.12 o 
  -1   8  19       60.47       42.33     35.93 o 
   0   8  19     1012.45     1009.09     67.69 o 
   1   8  19      157.22      175.45     32.76 o 
   2   8  19       41.65       23.69     23.38 o 
   3   8  19      254.46      266.34     36.70 o 
  -3   9  19      208.58      355.40     77.04 o 
  -2   9  19      132.89      138.88     29.20 o 
  -1   9  19      161.61      157.98     43.70 o 
   0   9  19       53.34      106.09     31.95 o 
   1   9  19      157.63      139.48     34.67 o 
   2   9  19      301.75      361.51     66.03 o 
   3   9  19       12.86        0.00     45.64 o 
  -3  10  19      192.11      190.97     64.74 o 
  -2  10  19      164.61      163.61     34.31 o 
  -1  10  19        2.44        0.00     65.71 o 
   0  10  19      205.85      185.18     39.59 o 
   1  10  19      166.99      160.09     43.36 o 
   2  10  19      252.05      332.91     57.29 o 
   3  10  19        1.87        0.00     19.78 o 
  -3  11  19       37.83      110.05     56.32 o 
  -2  11  19       53.31       29.19     25.57 o 
  -1  11  19      152.48      151.81     35.38 o 
   0  11  19       98.92      134.89     41.75 o 
   1  11  19      105.92      181.32     33.91 o 
   2  11  19       16.46        0.00     24.23 o 
  -3  12  19       45.71      102.93     56.97 o 
  -2  12  19      364.82      406.59     62.79 o 
  -1  12  19       54.14       42.52     28.02 o 
   0  12  19      127.51      195.74     42.54 o 
   1  12  19       23.38        0.00     18.55 o 
   2  12  19       65.22       65.62     34.61 o 
  -3  13  19       36.43       44.67     47.26 o 
  -2  13  19       65.65       74.49     25.30 o 
  -1  13  19       17.57       52.11     29.66 o 
   0  13  19       67.60       64.92     31.89 o 
   1  13  19      149.65      275.26     59.54 o 
   2  13  19      123.08       77.74     35.09 o 
  -2  14  19      115.03      145.32     30.97 o 
  -1  14  19       93.65       86.53     34.06 o 
   0  14  19      365.73      342.83     52.59 o 
   1  14  19      126.93      126.62     31.91 o 
   2  14  19       82.96       78.34     33.82 o 
  -2  15  19       42.60       37.48     22.75 o 
  -1  15  19      233.26      298.51     50.05 o 
   0  15  19       51.98       57.31     34.10 o 
   1  15  19       24.19       46.82     25.62 o 
   2  15  19        3.30       49.48     31.95 o 
  -2  16  19       29.32       53.70     25.09 o 
  -1  16  19       90.64      110.61     56.32 o 
   0  16  19       15.91       41.58     24.63 o 
   1  16  19       53.42        2.77     28.00 o 
  -1  17  19       90.61      102.53     36.87 o 
   0  17  19       56.15       44.96     26.98 o 
   1  17  19       11.04        0.00     25.84 o 
  -1  18  19        8.35       85.45     41.43 o 
   0  18  19      197.68      239.77     39.12 o 
  -1 -17  20       70.53       56.97     42.08 o 
   0 -17  20       49.19       45.32     49.85 o 
  -1 -16  20       15.34       42.73     40.78 o 
   0 -16  20       45.07      128.82     54.38 o 
   1 -16  20       18.42       47.26     49.85 o 
  -2 -15  20        8.37        7.12     28.48 o 
  -1 -15  20       21.77       27.84     36.90 o 
   0 -15  20       53.04       69.91     51.79 o 
   1 -15  20      268.16      207.16     66.68 o 
  -2 -14  20       54.87       24.19     26.11 o 
  -1 -14  20       22.29       41.43     40.14 o 
   0 -14  20      120.55      140.80     64.09 o 
   1 -14  20       28.02       67.97     48.55 o 
  -2 -13  20       16.32       14.63     24.61 o 
  -1 -13  20      179.07      209.74     58.26 o 
   0 -13  20      176.01      196.37     69.59 o 
   1 -13  20       50.94       26.54     42.73 o 
   2 -13  20       59.65       89.34     51.79 o 
  -2 -12  20       43.25       31.09     27.78 o 
  -1 -12  20      119.61      138.53     49.20 o 
   0 -12  20       27.82       56.83     30.66 o 
   1 -12  20      116.74      126.88     53.73 o 
   2 -12  20      382.64      351.52     78.98 o 
  -3 -11  20       10.65        0.00     16.80 o 
  -2 -11  20       10.85        0.00     32.04 o 
  -1 -11  20      221.61      137.89     47.26 o 
   0 -11  20       20.02       17.30     25.40 o 
   1 -11  20      298.07      295.20     69.91 o 
   2 -11  20       22.01       39.49     40.14 o 
  -3 -10  20       21.72       16.26     35.93 o 
  -2 -10  20      290.06      273.15     41.76 o 
  -1 -10  20       67.31       32.37     36.25 o 
   0 -10  20       54.44       84.52     34.75 o 
   1 -10  20        4.84       60.20     42.73 o 
   2 -10  20       22.46        0.00     36.25 o 
  -3  -9  20       55.67       67.78     20.09 o 
  -2  -9  20      244.45      215.75     38.82 o 
  -1  -9  20       20.03        7.70     17.20 o 
   0  -9  20      334.63      259.14     44.34 o 
   1  -9  20       98.73       99.05     47.26 o 
   2  -9  20       40.37       62.79     45.32 o 
  -3  -8  20       58.64       70.22     18.45 o 
  -2  -8  20      309.28      300.47     35.77 o 
  -1  -8  20       76.67       49.80     22.11 o 
   0  -8  20      167.68      156.31     28.83 o 
   1  -8  20      380.94      414.02     84.48 o 
   2  -8  20       54.39       62.56     34.98 o 
   3  -8  20       64.80        0.00     28.31 o 
  -3  -7  20       36.74       75.74     46.61 o 
  -2  -7  20      332.01      280.95     75.09 o 
  -1  -7  20      854.21      859.39     58.03 o 
   0  -7  20       14.91       27.51     16.38 o 
   1  -7  20       56.37        6.50     25.86 o 
   2  -7  20       69.58       54.73     33.62 o 
   3  -7  20       67.94      129.87     39.63 o 
  -3  -6  20      190.04      216.22     67.97 o 
  -2  -6  20      224.06      175.21     34.97 o 
  -1  -6  20      170.93      158.93     24.84 o 
   0  -6  20      350.90      278.07     35.37 o 
   1  -6  20       66.23       44.71     36.25 o 
   2  -6  20      365.66      395.33     78.65 o 
   3  -6  20       52.90       29.26     30.65 o 
  -3  -5  20       78.45       71.86     49.20 o 
  -2  -5  20      483.24      444.14     43.14 o 
  -1  -5  20      127.56       95.19     20.95 o 
   0  -5  20      431.02      411.79     52.32 o 
   1  -5  20      577.05      632.02     73.13 o 
   2  -5  20       26.22       12.21     30.02 o 
   3  -5  20       14.64       29.25     27.41 o 
  -3  -4  20       40.53       64.09     47.26 o 
  -2  -4  20     1081.45      984.83     62.87 o 
  -1  -4  20      723.27      719.64     63.35 o 
   0  -4  20      650.02      611.03     49.15 o 
   1  -4  20      647.68      693.09    105.38 o 
   2  -4  20      134.72      149.49     40.72 o 
   3  -4  20      148.01      166.61     38.56 o 
  -3  -3  20        3.11        0.00     23.49 o 
  -2  -3  20      111.50       78.03     22.65 o 
  -1  -3  20      137.21      134.01     27.62 o 
   0  -3  20      253.33      300.03     34.93 o 
   1  -3  20      423.65      357.04     40.08 o 
   2  -3  20      288.46      223.18     45.09 o 
   3  -3  20      156.01      174.97     38.68 o 
  -3  -2  20      152.92      129.66     37.40 o 
  -2  -2  20      245.46      252.44     33.18 o 
  -1  -2  20      327.93      331.34     59.56 o 
   0  -2  20      124.77      177.22     27.70 o 
   1  -2  20      121.06      128.19     25.76 o 
   2  -2  20      235.93      120.38    148.89 o 
   3  -2  20       44.89       61.39     29.31 o 
  -3  -1  20      115.21      152.13     58.26 o 
  -2  -1  20        5.35        0.00     18.47 o 
  -1  -1  20      112.76      169.60     35.92 o 
   0  -1  20      231.95      253.40     31.89 o 
   1  -1  20     1159.39     1199.64     63.80 o 
   2  -1  20      120.20      176.09     42.40 o 
   3  -1  20      132.73      271.71     45.03 o 
  -3   0  20      316.23      246.00     67.33 o 
  -2   0  20       59.18       19.30     24.92 o 
  -1   0  20      236.11      223.01     39.90 o 
   0   0  20      335.17      306.71     34.52 o 
   1   0  20       46.85       37.38     19.52 o 
   2   0  20       60.05       67.69     32.35 o 
   3   0  20       10.73       36.31     40.14 o 
  -3   1  20      117.65      110.05     51.79 o 
  -2   1  20        5.95        0.00     14.53 o 
  -1   1  20      112.56       96.40     33.34 o 
   0   1  20      243.20      261.77     52.24 o 
   1   1  20     1139.81     1308.69     63.69 o 
   2   1  20      119.85       95.24     36.22 o 
   3   1  20      131.91      122.05     34.47 o 
  -3   2  20      155.55      104.22     49.85 o 
  -2   2  20      234.70      330.29     82.21 o 
  -1   2  20      317.61      383.53     67.33 o 
   0   2  20      127.41      108.30     42.08 o 
   1   2  20      117.09      150.46     32.24 o 
   2   2  20      239.41      272.88     76.71 o 
   3   2  20       45.47       33.21     27.45 o 
  -3   3  20        3.13       36.25     40.78 o 
  -2   3  20      111.09      118.97     29.13 o 
  -1   3  20      138.22       80.52     29.92 o 
   0   3  20      256.99      223.82     41.87 o 
   1   3  20      426.10      459.44     39.67 o 
   2   3  20      284.37      241.22     46.20 o 
   3   3  20      153.48      111.99     38.84 o 
  -3   4  20       41.22      118.47     54.38 o 
  -2   4  20     1056.63     1037.21    115.23 o 
  -1   4  20      712.28      736.60    110.05 o 
   0   4  20      642.76      782.43     69.42 o 
   1   4  20      641.89      830.25     82.78 o 
   2   4  20      135.50       84.07     34.37 o 
   3   4  20      148.45      129.52     32.87 o 
  -3   5  20       81.96      119.11     53.73 o 
  -2   5  20      492.57      453.42    119.44 o 
  -1   5  20      138.63      139.82     44.67 o 
   0   5  20      418.09      488.55     62.15 o 
   1   5  20      571.00      534.60     52.07 o 
   2   5  20       25.15       11.96     23.21 o 
   3   5  20       16.10        9.35     43.05 o 
  -3   6  20      185.81      279.66     73.15 o 
  -2   6  20      223.59      210.12     34.56 o 
  -1   6  20      171.25      102.01     32.81 o 
   0   6  20      342.59      279.92     46.61 o 
   1   6  20       68.61       98.00     27.53 o 
   2   6  20      367.90      334.50     42.74 o 
   3   6  20       51.43       75.62     28.88 o 
  -3   7  20       36.93       68.62     50.49 o 
  -2   7  20      334.89      337.98     41.19 o 
  -1   7  20      867.14      817.98     72.79 o 
   0   7  20       12.24       31.81     32.69 o 
   1   7  20       51.61        3.59     21.54 o 
   2   7  20       68.38       67.68     33.53 o 
   3   7  20       67.66       40.50     25.06 o 
  -3   8  20       59.29       44.02     47.90 o 
  -2   8  20      297.48      280.17     38.39 o 
  -1   8  20       71.60       96.57     32.33 o 
   0   8  20      175.84      212.73     42.91 o 
   1   8  20      381.68      388.13     54.42 o 
   2   8  20       54.70       10.75     30.58 o 
   3   8  20       65.33       56.71     25.69 o 
  -3   9  20       54.93       54.38     48.55 o 
  -2   9  20      245.24      275.53     63.12 o 
  -1   9  20       19.09        0.00     21.86 o 
   0   9  20      335.09      271.23     46.95 o 
   1   9  20      102.77      104.73     37.29 o 
   2   9  20       41.82       33.41     28.80 o 
  -3  10  20       20.69        0.00     38.84 o 
  -2  10  20      295.68      238.76     36.49 o 
  -1  10  20       67.14       63.19     29.10 o 
   0  10  20       57.93       52.18     36.25 o 
   1  10  20        5.19       42.78     31.09 o 
   2  10  20       21.60       35.54     31.17 o 
  -3  11  20       11.69       46.61     47.90 o 
  -2  11  20       10.64       25.32     37.22 o 
  -1  11  20      216.41      238.07     84.48 o 
   0  11  20       19.42        0.00     22.66 o 
   1  11  20      299.08      362.72     44.32 o 
   2  11  20       22.38       42.92     33.16 o 
  -2  12  20       42.45       16.64     52.44 o 
  -1  12  20      119.11      109.19     34.59 o 
   0  12  20       26.10       21.36     27.92 o 
   1  12  20      120.64      116.71     31.58 o 
   2  12  20      379.00      390.01     58.76 o 
  -2  13  20       15.70        5.69     21.62 o 
  -1  13  20      180.27      234.66     44.16 o 
   0  13  20      170.28      230.79     45.53 o 
   1  13  20       54.54       56.00     34.41 o 
   2  13  20       59.51       39.68     31.37 o 
  -2  14  20       56.89       69.48     26.06 o 
  -1  14  20       22.95       36.20     29.41 o 
   0  14  20      117.19      146.72     40.58 o 
   1  14  20       30.05       40.03     27.13 o 
  -2  15  20        9.57       60.56     26.52 o 
  -1  15  20       22.35       22.36     29.58 o 
   0  15  20       53.67       98.22     37.88 o 
   1  15  20      269.87      233.40     57.30 o 
  -1  16  20       13.89       27.84     36.90 o 
   0  16  20       47.69        0.00     39.81 o 
   1  16  20       18.96       63.83     32.29 o 
  -1  17  20       68.94       23.30     38.19 o 
   0  17  20       49.54       60.93     38.84 o 
   0 -16  21       89.71       59.56     51.79 o 
  -1 -15  21      128.38       75.09     49.20 o 
   0 -15  21       41.66       80.27     52.44 o 
  -1 -14  21       96.93       63.44     47.26 o 
   0 -14  21      144.09      224.63     64.74 o 
   1 -14  21       15.32       36.90     47.26 o 
  -2 -13  21       67.56       40.78     68.62 o 
  -1 -13  21       32.47       62.79     38.19 o 
   0 -13  21      200.29      208.58     46.72 o 
   1 -13  21       45.41      123.00     56.97 o 
  -2 -12  21       15.84        8.29     24.66 o 
  -1 -12  21      147.62      144.36     50.49 o 
   0 -12  21       53.67       69.51     32.27 o 
   1 -12  21        6.36        0.00     33.02 o 
  -2 -11  21       65.05       63.98     27.64 o 
  -1 -11  21       31.65        0.00     30.43 o 
   0 -11  21        2.22        0.00     37.87 o 
   1 -11  21      283.77      199.39     65.38 o 
   2 -11  21       13.97        0.00     39.49 o 
  -2 -10  21       73.56       58.14     56.97 o 
  -1 -10  21       15.93        0.00     31.07 o 
   0 -10  21       15.75        1.83     41.11 o 
   1 -10  21       62.84       30.43     43.37 o 
   2 -10  21      167.40      167.67     59.56 o 
  -3  -9  21        9.88        0.00     19.42 o 
  -2  -9  21       39.40        0.00     26.54 o 
  -1  -9  21      297.69      209.74     53.73 o 
   0  -9  21      703.12      719.00     71.87 o 
   1  -9  21       72.66       17.48     38.19 o 
   2  -9  21       17.05        0.00     36.25 o 
  -3  -8  21      269.74      248.33     28.36 o 
  -2  -8  21       66.32      131.44     40.78 o 
  -1  -8  21      411.45      380.53     37.68 o 
   0  -8  21       44.34       51.82     29.06 o 
   1  -8  21      109.46      130.12     56.97 o 
   2  -8  21      195.87      216.22     63.44 o 
  -3  -7  21       38.03       57.61     50.49 o 
  -2  -7  21      407.29      383.33     49.01 o 
  -1  -7  21        6.78        6.74     19.90 o 
   0  -7  21      203.04      237.64     34.99 o 
   1  -7  21      786.50      940.71    109.73 o 
   2  -7  21       17.59        0.00     33.02 o 
  -3  -6  21       50.00      111.35     54.38 o 
  -2  -6  21      108.04      118.36     27.74 o 
  -1  -6  21      277.86      306.77     33.03 o 
   0  -6  21      470.76      459.95     53.18 o 
   1  -6  21      212.31      254.77     47.34 o 
   2  -6  21       51.98       78.74     36.90 o 
  -3  -5  21       71.78       28.48     44.67 o 
  -2  -5  21      241.36      225.87     35.11 o 
  -1  -5  21      118.02      130.85     24.36 o 
   0  -5  21      650.05      609.11     51.31 o 
   1  -5  21      706.85      665.16     70.04 o 
   2  -5  21       30.33       20.38     30.02 o 
  -3  -4  21      133.16      146.28     47.90 o 
  -2  -4  21      285.98      236.29     33.33 o 
  -1  -4  21     1177.49     1291.44     91.95 o 
   0  -4  21       17.00       25.35     26.73 o 
   1  -4  21      310.80      346.90     41.20 o 
   2  -4  21      335.92      329.04     55.85 o 
   3  -4  21       21.14       34.94     30.48 o 
  -3  -3  21       47.93       47.12     35.46 o 
  -2  -3  21      324.12      253.31     41.85 o 
  -1  -3  21       99.04      106.18     33.38 o 
   0  -3  21      759.77      772.68     56.22 o 
   1  -3  21      249.68      296.63     81.66 o 
   2  -3  21       30.70       78.45     34.45 o 
   3  -3  21       81.37       39.30     33.99 o 
  -3  -2  21       98.94       59.00     33.38 o 
  -2  -2  21      215.66      231.34     89.34 o 
  -1  -2  21      444.76      403.90     65.06 o 
   0  -2  21      378.39      303.34     62.19 o 
   1  -2  21      349.11      322.03     39.31 o 
   2  -2  21       21.72       26.08     27.98 o 
   3  -2  21       10.56       26.58     29.38 o 
  -3  -1  21       73.66       51.79     47.26 o 
  -2  -1  21      185.62      249.96     38.23 o 
  -1  -1  21      108.81      110.78     31.68 o 
   0  -1  21      179.34      179.18     28.84 o 
   1  -1  21      647.64      763.33     90.96 o 
   2  -1  21      209.33      213.63     47.88 o 
   3  -1  21       65.32       86.63     34.11 o 
  -3   0  21        8.05        0.00     34.96 o 
  -2   0  21       65.62       62.33     24.67 o 
  -1   0  21       81.25       43.05     33.99 o 
   0   0  21      132.35      197.62     52.11 o 
   1   0  21      191.28      174.17     40.58 o 
   2   0  21        2.71        3.94     26.25 o 
   3   0  21       13.63        0.00     25.68 o 
  -3   1  21       75.48       54.38     51.79 o 
  -2   1  21      183.36      118.92     30.30 o 
  -1   1  21      106.96       90.37     30.16 o 
   0   1  21      177.29      147.53     37.07 o 
   1   1  21      658.81      671.48     55.00 o 
   2   1  21      207.71      309.60     82.86 o 
   3   1  21       60.70       54.62     30.38 o 
  -3   2  21      104.74       17.48     44.02 o 
  -2   2  21      225.37      284.08     39.88 o 
  -1   2  21      454.41      359.54     74.45 o 
   0   2  21      380.25      355.17     58.59 o 
   1   2  21      340.32      347.95     40.34 o 
   2   2  21       24.43       57.96     32.44 o 
   3   2  21       10.80       12.08     26.86 o 
  -3   3  21       47.09      100.99     52.44 o 
  -2   3  21      324.83      282.26     46.61 o 
  -1   3  21      106.23      131.21     34.98 o 
   0   3  21      791.63      772.68     71.63 o 
   1   3  21      254.91      272.77    139.18 o 
   2   3  21       31.61        0.00     31.72 o 
   3   3  21       83.29       61.72     31.17 o 
  -3   4  21      140.15      144.36     55.67 o 
  -2   4  21      291.77      306.73     40.28 o 
  -1   4  21     1182.81     1267.53     91.93 o 
   0   4  21       16.66       29.11     25.40 o 
   1   4  21      304.19      329.01    117.17 o 
   2   4  21      341.97      281.21     52.68 o 
   3   4  21       20.85       28.78     26.90 o 
  -3   5  21       73.21      130.12     58.91 o 
  -2   5  21      241.33      168.21     32.69 o 
  -1   5  21      112.82       94.84     46.29 o 
   0   5  21      634.98      701.75     68.50 o 
   1   5  21      717.46      806.35     75.99 o 
   2   5  21       31.52       18.72     30.97 o 
  -3   6  21       49.68       42.08     45.32 o 
  -2   6  21      115.28       75.78     83.83 o 
  -1   6  21      293.14      286.94     46.54 o 
   0   6  21      463.10      453.42     56.99 o 
   1   6  21      218.39      256.58     47.83 o 
   2   6  21       53.05      118.43     73.15 o 
  -3   7  21       39.54       16.83     45.32 o 
  -2   7  21      395.97      406.63     47.30 o 
  -1   7  21        5.63        0.00     28.16 o 
   0   7  21      210.69      243.11     61.50 o 
   1   7  21      781.19      935.44     83.27 o 
   2   7  21       17.26        0.00     27.97 o 
  -3   8  21      274.11      255.71     77.68 o 
  -2   8  21       71.05       76.27     25.10 o 
  -1   8  21      401.53      352.65     51.24 o 
   0   8  21       42.21       29.67     27.62 o 
   1   8  21      107.17      132.21     45.32 o 
   2   8  21      199.34      204.70     47.66 o 
  -3   9  21        9.89       17.48     45.96 o 
  -2   9  21       36.91        0.00     20.02 o 
  -1   9  21      284.48      342.46     50.60 o 
   0   9  21      697.55      731.17     73.42 o 
   1   9  21       72.41       62.48     51.47 o 
   2   9  21       16.20        0.00     26.32 o 
  -2  10  21       77.07       60.87     25.42 o 
  -1  10  21       17.62       66.65     31.23 o 
   0  10  21       16.84       15.57     29.03 o 
   1  10  21       64.32       54.70     37.87 o 
   2  10  21      164.77      135.00     41.81 o 
  -2  11  21       61.36       41.16     24.21 o 
  -1  11  21       33.28       63.28     31.10 o 
   0  11  21        3.04        0.00     23.94 o 
   1  11  21      279.28      297.67     76.06 o 
   2  11  21       13.28       24.44     52.44 o 
  -2  12  21       18.01       29.36     22.85 o 
  -1  12  21      149.22      153.97     38.89 o 
   0  12  21       56.06       60.72     44.34 o 
   1  12  21        7.08       35.16     31.98 o 
  -2  13  21       72.10       81.96     37.87 o 
  -1  13  21       31.56       11.21     31.00 o 
   0  13  21      198.25      200.98     44.59 o 
   1  13  21       48.79       52.42     26.57 o 
  -1  14  21       97.34       71.26     34.45 o 
   0  14  21      145.97      205.38     90.63 o 
   1  14  21       15.01       20.68     25.50 o 
  -1  15  21      125.85      155.37     50.49 o 
   0  15  21       40.52       52.71     39.49 o 
   0  16  21       90.34      120.88     40.95 o 
  -1 -14  22      163.90      209.10     61.50 o 
   0 -14  22       57.32       57.61     47.90 o 
  -1 -13  22        2.88        0.00     29.13 o 
   0 -13  22       37.26       53.73     43.37 o 
   1 -13  22        8.14       45.32     45.96 o 
  -2 -12  22      162.38      185.08     40.46 o 
  -1 -12  22      128.86      173.49     54.38 o 
   0 -12  22      170.03      179.63     43.17 o 
   1 -12  22       55.75       24.60     45.32 o 
  -2 -11  22       73.34       75.15     30.65 o 
  -1 -11  22       33.14      126.88     49.85 o 
   0 -11  22       59.52      132.08     40.81 o 
   1 -11  22       20.70        0.00     36.25 o 
  -2 -10  22       56.31       43.63     26.93 o 
  -1 -10  22      168.49      300.37     66.68 o 
   0 -10  22      312.08      382.97     55.64 o 
   1 -10  22      110.33      167.02     61.50 o 
  -2  -9  22       25.42       43.52     52.11 o 
  -1  -9  22      150.69      220.75     56.97 o 
   0  -9  22       39.67       47.52     31.98 o 
   1  -9  22       52.72      111.99     53.73 o 
   2  -9  22        8.94       47.26     42.73 o 
  -2  -8  22        9.35        0.00     22.05 o 
  -1  -8  22       31.99       65.38     38.84 o 
   0  -8  22      108.01      102.93     36.62 o 
   1  -8  22      142.58      189.03     67.33 o 
   2  -8  22        1.17       55.03     47.26 o 
  -2  -7  22      178.04      143.88     31.16 o 
  -1  -7  22       91.03      107.12     32.49 o 
   0  -7  22      109.23      162.03     40.04 o
[truncated: 16,703 more chars]
